# Supplementary material for: Genome-Wide Analysis Identifies Candidate Genes Encoding Beak Color of Duck
Source: Genes (Basel). 2022 Jul 18;13(7):1271. doi: 10.3390/genes13071271 (PMC9322730; doi:10.3390/genes13071271)
Supplement: Supplementary file 1 [file genes-13-01271-s001.zip]

Archive with 4 entries (3 files):
- Supplementary file/
- Supplementary file/Table S1. The black beak candidate associate SNP location.xlsx
- Supplementary file/Table S2. The yellow beak candidate associate SNP location.xlsx
- Supplementary file/Table S3. The spotted beak candidate associate SNP location.xlsx
