# Supplementary material for: Genome-Wide Analysis Identifies Candidate Genes Encoding Beak Color of Duck
Source: Genes (Basel). 2022 Jul 18;13(7):1271. doi: 10.3390/genes13071271 (PMC9322730; doi:10.3390/genes13071271)
Supplement: Supplementary file 1 [file genes-13-01271-s001.zip › Supplementary file/Table S1. The black beak candidate associate SNP location.xlsx]

## Sheet: Table S2. The black beak candid
Table S2. The black beak candidate associate SNP location
SNP	CHR	BP	BB	Location	Gene	Gene
snp6947396	11	5006608	2.48e-09	Intergenetic	acbC	MITF
snp6949722	11	5152527	1.62e-09	Intergenetic	acbC	MITF
snp6949725	11	5152567	2.66e-09	Intergenetic	acbC	MITF
snp6949746	11	5153893	3.46e-09	Intergenetic	acbC	MITF
snp6949879	11	5169241	2.66e-09	Intergenetic	acbC	MITF
snp6949884	11	5169643	2.61e-09	Intergenetic	acbC	MITF
snp6949890	11	5171150	7.81e-10	Intron	MITF
snp6949917	11	5174483	3.61e-09	Intron	MITF
snp6949931	11	5175931	8.56e-10	Intron	MITF
snp6949932	11	5176051	2.72e-09	Intron	MITF
snp6949934	11	5176230	7.51e-10	Intron	MITF
snp6949935	11	5176393	2.56e-09	Exon	MITF
snp6949948	11	5177898	3.73e-09	Intron	MITF
snp6949969	11	5180535	1.46e-09	Exon	MITF
snp6949979	11	5182594	2.27e-09	Exon	MITF
snp6949993	11	5184595	2.3e-09	Exon	MITF
snp6949995	11	5184624	2.71e-09	Intron	MITF
snp6950012	11	5186274	6.04e-10	Intron	MITF
snp6950013	11	5186296	1.52e-09	Intron	MITF
snp6950014	11	5186376	2.24e-09	Intron	MITF
snp6950015	11	5186422	1.87e-09	Intron	MITF
snp6950598	11	5223315	1.43e-09	Intergenetic	MITF	Frmd4b
snp6950692	11	5226224	3.89e-09	Intergenetic	MITF	Frmd4b
snp6950693	11	5226225	1.16e-09	Intergenetic	MITF	Frmd4b
snp6950778	11	5229964	2.67e-09	Intergenetic	MITF	Frmd4b
snp6950836	11	5231072	1.54e-09	Intergenetic	MITF	Frmd4b
snp6950997	11	5241553	3.51e-09	Intergenetic	MITF	Frmd4b
snp6951014	11	5242299	3.79e-10	Intergenetic	MITF	Frmd4b
snp6951062	11	5245721	3.4e-09	Intergenetic	MITF	Frmd4b
snp6951096	11	5248393	1.56e-09	Intergenetic	MITF	Frmd4b
snp6951114	11	5248853	3.4e-09	Intergenetic	MITF	Frmd4b
snp6953119	11	5328412	2.3e-09	Intron	Frmd4b
snp6954565	11	5382755	3.74e-09	Intron	Frmd4b
snp6961867	11	5803132	1.73e-09	Intron	#NAME?
snp6968271	11	6183072	7.57e-10	Intron	SLC16A7	KBTBD8
snp6968272	11	6183074	1.96e-10	Intron	SLC16A7	KBTBD8
snp6968278	11	6183214	1.5e-09	Intron	SLC16A7	KBTBD8
snp6968280	11	6183268	1.65e-09	Intron	SLC16A7	KBTBD8
snp6968594	11	6200617	1.43e-09	Intron	KBTBD8
snp6969181	11	6224240	4.9e-10	Intron	KBTBD8
snp6969182	11	6224323	1.83e-09	Intron	KBTBD8
snp6969205	11	6224983	2.59e-09	Intron	KBTBD8
snp6971596	11	6344591	2.6e-09	Intron	PXDN
snp6973031	11	6408689	2.43e-09	Intron	SLC25A26
snp6973319	11	6421569	2.6e-09	Intron	SLC25A26
snp2152612	14	13402351	3.03e-09	Intergenetic	GPR50	VMA21
snp2152620	14	13402567	7.82e-10	Intergenetic	GPR50	VMA21
snp2152627	14	13402640	1.2e-09	Intergenetic	GPR50	VMA21
snp2152634	14	13402720	4.45e-11	Intergenetic	GPR50	VMA21
snp2152669	14	13403610	1.06e-09	Intergenetic	GPR50	VMA21
snp2152716	14	13405063	2.51e-09	Intergenetic	GPR50	VMA21
snp2152717	14	13405103	2.66e-09	Intergenetic	GPR50	VMA21
snp2152718	14	13405133	4.51e-10	Intergenetic	GPR50	VMA21
snp2152767	14	13407253	1.08e-09	Intergenetic	GPR50	VMA21
snp2152822	14	13408993	3.29e-09	Intergenetic	GPR50	VMA21
snp2154021	14	13455852	9.13e-10	Intergenetic	GPR50	VMA21
snp2155902	14	13550369	1.16e-10	Intergenetic	VMA21	PASD1
snp2155915	14	13551000	1.26e-09	Intron	PASD1
snp2158243	14	13691828	4.91e-11	Intergenetic	CXorf57	NRK
snp2158259	14	13693263	2.03e-09	Intergenetic	CXorf57	NRK
snp2158287	14	13694228	7.68e-11	Intergenetic	CXorf57	NRK
snp2158294	14	13695095	3.44e-12	Intergenetic	CXorf57	NRK
snp2158308	14	13695792	1.36e-12	Intergenetic	CXorf57	NRK
snp2158312	14	13695869	1.14e-09	Intergenetic	CXorf57	NRK
snp2158317	14	13695989	5.42e-11	Intergenetic	CXorf57	NRK
snp2158324	14	13696431	6.1e-12	Intergenetic	CXorf57	NRK
snp2158328	14	13696525	1.26e-12	Intergenetic	CXorf57	NRK
snp2158334	14	13696641	3.37e-12	Intergenetic	CXorf57	NRK
snp2158336	14	13696720	1.62e-12	Intergenetic	CXorf57	NRK
snp2158338	14	13696774	9.75e-13	Intergenetic	CXorf57	NRK
snp2158339	14	13696831	4.49e-12	Intergenetic	CXorf57	NRK
snp2158344	14	13697161	4.51e-12	Intergenetic	CXorf57	NRK
snp2158363	14	13699055	1.88e-12	Intergenetic	CXorf57	NRK
snp2158370	14	13700190	2.49e-12	Intergenetic	CXorf57	NRK
snp2158387	14	13702096	9.98e-12	Intron	NRK
snp2158397	14	13703132	4.59e-12	Intron	NRK
snp2158410	14	13703878	4.47e-11	Intron	NRK
snp2158411	14	13704017	5.38e-13	Intron	NRK
snp2158422	14	13704796	2.12e-12	Intron	NRK
snp2158423	14	13704834	4.51e-12	Intron	NRK
snp2158436	14	13706392	5.98e-13	Intron	NRK
snp2158437	14	13706598	3.73e-13	Intron	NRK
snp2158460	14	13710048	9.48e-11	Intron	NRK
snp2158467	14	13711051	5.15e-13	Intron	NRK
snp2158468	14	13711199	2.79e-12	Intron	NRK
snp2158475	14	13712278	1.09e-12	Intron	NRK
snp2158478	14	13712396	2.61e-12	Intron	NRK
snp2158489	14	13714165	8.53e-12	Intron	NRK
snp2158507	14	13715392	1.76e-12	Intron	NRK
snp2158518	14	13716069	6.13e-11	Intron	NRK
snp2158519	14	13716261	1.34e-12	Intron	NRK
snp2158533	14	13717287	8.43e-12	Intron	NRK
snp2158538	14	13717579	7.94e-11	Intron	NRK
snp2158555	14	13718838	2.39e-10	Intron	NRK
snp2158559	14	13718981	2.01e-11	Intron	NRK
snp2158560	14	13718993	4.65e-11	Intron	NRK
snp2158566	14	13719101	4.52e-12	Intron	NRK
snp2158567	14	13719105	7.92e-11	Intron	NRK
snp2158572	14	13719225	7.11e-12	Intron	NRK
snp2158582	14	13719879	8.05e-13	Intron	NRK
snp2158599	14	13720615	2.72e-12	Intron	NRK
snp2158601	14	13720781	5.09e-14	Intron	NRK
snp2158602	14	13720847	3.67e-13	Intron	NRK
snp2158615	14	13721808	1.34e-10	Intron	NRK
snp2158616	14	13722095	8.48e-13	Intron	NRK
snp2158618	14	13722186	6.05e-12	Intron	NRK
snp2158624	14	13722755	6.26e-13	Intron	NRK
snp2158644	14	13724572	8.48e-13	Intron	NRK
snp2158680	14	13725317	4.57e-11	Intron	NRK
snp2158681	14	13725380	5.97e-11	Intron	NRK
snp2158686	14	13725492	1.1e-10	Intron	NRK
snp2158704	14	13726335	5.41e-12	Intron	NRK
snp2158706	14	13726419	1.64e-10	Intron	NRK
snp2158707	14	13726468	2.52e-11	Intron	NRK
snp2158747	14	13728819	6.35e-13	Intron	NRK
snp2158748	14	13728994	4.06e-13	Intron	NRK
snp2158750	14	13729120	6.11e-13	Intron	NRK
snp2158751	14	13729157	1.8e-12	Intron	NRK
snp2158752	14	13729359	1.62e-10	Intron	NRK
snp2158754	14	13729709	1.16e-11	Intron	NRK
snp2158756	14	13729828	5.04e-13	Intron	NRK
snp2158766	14	13731217	3.49e-12	Intron	NRK
snp2158785	14	13731978	3.79e-12	Intron	NRK
snp2158789	14	13732167	2.72e-11	Intron	NRK
snp2158792	14	13732383	2.63e-12	Intron	NRK
snp2158804	14	13732677	4.66e-13	Intron	NRK
snp2158805	14	13732787	1.68e-11	Intron	NRK
snp2158806	14	13732836	1.08e-10	Intron	NRK
snp2158807	14	13732870	1.69e-11	Intron	NRK
snp2158808	14	13732898	2.01e-12	Intron	NRK
snp2158809	14	13732916	3.93e-12	Intron	NRK
snp2158811	14	13732950	2.31e-13	Intron	NRK
snp2158812	14	13732953	9.19e-14	Intron	NRK
snp2158815	14	13733135	3.48e-13	Intron	NRK
snp2158816	14	13733361	2.78e-11	Intron	NRK
snp2158817	14	13733410	1.34e-11	Intron	NRK
snp2158820	14	13733860	2.48e-13	Intron	NRK
snp2158827	14	13734496	4.94e-16	Intron	NRK
snp2158834	14	13734854	1.4e-11	Intron	NRK
snp2158836	14	13734866	1.67e-11	Intron	NRK
snp2158837	14	13734872	6.16e-12	Intron	NRK
snp2158844	14	13735446	5.32e-12	Intron	NRK
snp2158848	14	13735655	2.73e-13	Intron	NRK
snp2158861	14	13736177	5.92e-12	Intron	NRK
snp2158870	14	13736537	8.85e-12	Intron	NRK
snp2158910	14	13738664	9.74e-13	Intron	NRK
snp2158914	14	13739016	1.82e-11	Intron	NRK
snp2158915	14	13739213	4.11e-14	Intron	NRK
snp2158916	14	13739239	1.2e-14	Intron	NRK
snp2158917	14	13739663	3.69e-11	Intron	NRK
snp2158920	14	13740042	4.13e-10	Intron	NRK
snp2158945	14	13740934	2.64e-10	Intron	NRK
snp2158948	14	13741083	2.62e-12	Intron	NRK
snp2158949	14	13741109	1.59e-11	Intron	NRK
snp2158954	14	13741149	6.28e-12	Intron	NRK
snp2158958	14	13741441	8.78e-13	Intron	NRK
snp2158959	14	13741475	1.46e-12	Intron	NRK
snp2158974	14	13742601	1.21e-12	Intron	NRK
snp2158975	14	13742627	1.5e-11	Intron	NRK
snp2158976	14	13742641	1.66e-11	Intron	NRK
snp2158978	14	13742675	3.07e-13	Intron	NRK
snp2158980	14	13742732	1.29e-11	Intron	NRK
snp2158984	14	13742800	2.57e-12	Intron	NRK
snp2158985	14	13742807	1.44e-12	Intron	NRK
snp2159003	14	13744888	3.33e-09	Intron	NRK
snp2159004	14	13744925	8.59e-12	Intron	NRK
snp2159013	14	13745165	2.72e-12	Intron	NRK
snp2159033	14	13745584	6.46e-12	Intron	NRK
snp2159039	14	13746121	7.94e-11	Intron	NRK
snp2159081	14	13750795	1.32e-12	Intron	NRK
snp2159083	14	13750853	1.26e-12	Intron	NRK
snp2159086	14	13750935	4.23e-12	Intron	NRK
snp2159087	14	13750940	1.47e-11	Intron	NRK
snp2159092	14	13751761	4.25e-15	Intron	NRK
snp2159093	14	13751839	9.34e-13	Intron	NRK
snp2159094	14	13751908	3.47e-11	Intron	NRK
snp2159095	14	13751927	1.77e-11	Intron	NRK
snp2159096	14	13751930	2.22e-11	Intron	NRK
snp2159097	14	13751972	2.66e-11	Intron	NRK
snp2159098	14	13752012	6.78e-11	Intron	NRK
snp2159099	14	13752046	4.48e-12	Intron	NRK
snp2159101	14	13752094	3.18e-12	Intron	NRK
snp2159103	14	13752121	2.94e-11	Intron	NRK
snp2159105	14	13752187	3.39e-11	Intron	NRK
snp2159112	14	13752863	9.75e-10	Intron	NRK
snp2159113	14	13752995	7.09e-11	Intron	NRK
snp2159123	14	13753588	6.65e-11	Intron	NRK
snp2159133	14	13754426	3.1e-12	Intron	NRK
snp2159150	14	13755032	8.69e-12	Intron	NRK
snp2159152	14	13755119	1.71e-12	Intron	NRK
snp2159153	14	13755123	5.16e-13	Intron	NRK
snp2159154	14	13755136	8.51e-13	Intron	NRK
snp2159155	14	13755172	5.7e-13	Intron	NRK
snp2159158	14	13755420	1.25e-13	Intron	NRK
snp2159159	14	13755423	1.52e-14	Intron	NRK
snp2159160	14	13755436	3.91e-14	Intron	NRK
snp2159179	14	13755921	1.4e-12	Intron	NRK
snp2159190	14	13756436	5.85e-13	Intron	NRK
snp2159200	14	13756736	1.29e-12	Intron	NRK
snp2159202	14	13756861	6.29e-13	Intron	NRK
snp2159203	14	13756864	7.92e-13	Intron	NRK
snp2159204	14	13756865	2.79e-13	Intron	NRK
snp2159205	14	13756866	7.92e-13	Intron	NRK
snp2159207	14	13756880	1.43e-12	Intron	NRK
snp2159210	14	13757009	9.7e-12	Intron	NRK
snp2159215	14	13757111	1.9e-12	Intron	NRK
snp2159218	14	13757323	4.76e-14	Intron	NRK
snp2159222	14	13757426	1.54e-11	Intron	NRK
snp2159229	14	13757711	1.82e-12	Intron	NRK
snp2159244	14	13758261	2.71e-11	Intron	NRK
snp2159261	14	13758692	1.55e-12	Intron	NRK
snp2159265	14	13758768	1.19e-12	Intron	NRK
snp2159293	14	13760428	5.4e-11	Intergenetic	NRK	MAP4K4
snp2159294	14	13760448	9.12e-11	Intergenetic	NRK	MAP4K4
snp2159298	14	13760644	8.97e-10	Intergenetic	NRK	MAP4K4
snp2159299	14	13760652	1.29e-10	Intergenetic	NRK	MAP4K4
snp2159305	14	13760737	2.67e-10	Intergenetic	NRK	MAP4K4
snp2159306	14	13760742	2.6e-10	Intergenetic	NRK	MAP4K4
snp2159312	14	13760993	2.06e-09	Intergenetic	NRK	MAP4K4
snp2159318	14	13761441	3.76e-09	Intergenetic	NRK	MAP4K4
snp2159324	14	13761785	1.55e-09	Intergenetic	NRK	MAP4K4
snp2159361	14	13763380	6.14e-13	Intron	MAP4K4
snp2159364	14	13763684	2.05e-12	Intron	MAP4K4
snp2159365	14	13763689	5.62e-12	Intron	MAP4K4
snp2159366	14	13763700	1.62e-10	Intron	MAP4K4
snp2159367	14	13763702	1.78e-10	Intron	MAP4K4
snp2159369	14	13763765	8.61e-12	Intron	MAP4K4
snp2159373	14	13763998	7.37e-12	Intron	MAP4K4
snp2159375	14	13764017	1.07e-11	Intron	MAP4K4
snp2159384	14	13764488	3.73e-11	Intron	MAP4K4
snp2159385	14	13764494	3.73e-11	Intron	MAP4K4
snp2159389	14	13764536	2.29e-12	Intron	MAP4K4
snp2159391	14	13764779	5.12e-14	Intron	MAP4K4
snp2159399	14	13765052	5.51e-12	Intron	MAP4K4
snp2159410	14	13765268	4.78e-11	Intron	MAP4K4
snp2159425	14	13765916	8.51e-11	Intron	MAP4K4
snp2159427	14	13766115	3.52e-10	Intron	MAP4K4
snp2159428	14	13766166	4.28e-10	Intron	MAP4K4
snp2159431	14	13766397	3.85e-11	Intron	MAP4K4
snp2159432	14	13766550	6.49e-10	Intron	MAP4K4
snp2159454	14	13766922	3.26e-11	Intron	MAP4K4
snp2159456	14	13767040	1.52e-11	Intron	MAP4K4
snp2159457	14	13767134	6.56e-10	Intron	MAP4K4
snp2159458	14	13767137	4.71e-10	Intron	MAP4K4
snp2159460	14	13767225	1.44e-10	Intron	MAP4K4
snp2159461	14	13767226	2.19e-10	Intron	MAP4K4
snp2159463	14	13767288	8.99e-10	Intron	MAP4K4
snp2159474	14	13767440	3.43e-11	Intron	MAP4K4
snp2159476	14	13767469	9.46e-11	Intron	MAP4K4
snp2159478	14	13767517	6.61e-10	Intron	MAP4K4
snp2159486	14	13767604	2.73e-11	Intron	MAP4K4
snp2159495	14	13768108	2.42e-09	Intron	MAP4K4
snp2159496	14	13768141	9.79e-13	Intron	MAP4K4
snp2159498	14	13768195	1.3e-09	Intron	MAP4K4
snp2159507	14	13768995	4.87e-10	Intron	MAP4K4
snp2159509	14	13769166	1.01e-09	Intron	MAP4K4
snp2159510	14	13769213	4.55e-13	Intron	MAP4K4
snp2159517	14	13769848	5.26e-12	Intron	MAP4K4
snp2159529	14	13770618	3.4e-11	Intron	MAP4K4
snp2159532	14	13771152	4.37e-11	Intron	MAP4K4
snp2159536	14	13771529	3.21e-12	Intron	MAP4K4
snp2159542	14	13771883	2.86e-11	Intron	MAP4K4
snp2159549	14	13772495	5.45e-12	Intron	MAP4K4
snp2159551	14	13772656	3.21e-12	Intron	MAP4K4
snp2159552	14	13772797	1.16e-12	Intron	MAP4K4
snp2159556	14	13773239	5.66e-12	Intron	MAP4K4
snp2159558	14	13773593	1.18e-09	Intron	MAP4K4
snp2159559	14	13773596	7.69e-11	Intron	MAP4K4
snp2159570	14	13774484	3.92e-13	Intron	MAP4K4
snp2159571	14	13774503	3.98e-13	Intron	MAP4K4
snp2159572	14	13774518	8.39e-13	Intron	MAP4K4
snp2159574	14	13774677	1.37e-12	Intron	MAP4K4
snp2159575	14	13774692	6.58e-13	Intron	MAP4K4
snp2159581	14	13775031	2.05e-12	Intron	MAP4K4
snp2159582	14	13775037	9.8e-13	Intron	MAP4K4
snp2159583	14	13775041	9.8e-13	Intron	MAP4K4
snp2159590	14	13775304	2.49e-10	Intron	MAP4K4
snp2159593	14	13775386	1.36e-10	Intron	MAP4K4
snp2159594	14	13775387	5.2e-10	Intron	MAP4K4
snp2159596	14	13775396	4.89e-13	Intron	MAP4K4
snp2159597	14	13775406	1.62e-11	Intron	MAP4K4
snp2159630	14	13776576	3.94e-10	Intron	MAP4K4
snp2159634	14	13777007	1.27e-10	Intron	MAP4K4
snp2159646	14	13777239	9.76e-12	Intron	MAP4K4
snp2159660	14	13777906	2.68e-10	Intron	MAP4K4
snp2159669	14	13778229	3.54e-11	Intron	MAP4K4
snp2159673	14	13778617	1.6e-11	Intron	MAP4K4
snp2159692	14	13779648	1.39e-11	Intron	MAP4K4
snp2159710	14	13780823	3.44e-11	Intron	MAP4K4
snp2159711	14	13780841	9.59e-13	Intron	MAP4K4
snp2159712	14	13780915	6.24e-12	Intron	MAP4K4
snp2159713	14	13780983	5.13e-12	Intron	MAP4K4
snp2159720	14	13781394	8.39e-12	Intron	MAP4K4
snp2159721	14	13781415	1.65e-10	Intron	MAP4K4
snp2159756	14	13782166	1.42e-12	Intron	MAP4K4
snp2159760	14	13782211	9.4e-13	Intron	MAP4K4
snp2159765	14	13782310	1.99e-12	Intron	MAP4K4
snp2159767	14	13782317	4.48e-12	Intron	MAP4K4
snp2159779	14	13782703	1.54e-11	Intron	MAP4K4
snp2159835	14	13785854	8.09e-12	Intron	MAP4K4
snp2159863	14	13786519	3.82e-12	Intron	MAP4K4
snp2159868	14	13786749	1.82e-12	Intron	MAP4K4
snp2159871	14	13786948	1.63e-10	Intron	MAP4K4
snp2160205	14	13800296	1.75e-12	Intergenetic	MAP4K4	IL1RAPL2
snp2160206	14	13800346	8.29e-12	Intergenetic	MAP4K4	IL1RAPL2
snp2160209	14	13800390	6.92e-12	Intergenetic	MAP4K4	IL1RAPL2
snp2160215	14	13800539	2.2e-12	Intergenetic	MAP4K4	IL1RAPL2
snp2160229	14	13800992	6.85e-12	Intergenetic	MAP4K4	IL1RAPL2
snp2160232	14	13801119	5.63e-11	Intergenetic	MAP4K4	IL1RAPL2
snp2160234	14	13801193	2.14e-11	Intergenetic	MAP4K4	IL1RAPL2
snp2160256	14	13803308	8.37e-13	Intergenetic	MAP4K4	IL1RAPL2
snp2160276	14	13803578	6.52e-12	Intergenetic	MAP4K4	IL1RAPL2
snp2160278	14	13803665	5.25e-11	Intergenetic	MAP4K4	IL1RAPL2
snp2160297	14	13804212	2.6e-09	Intergenetic	MAP4K4	IL1RAPL2
snp2160302	14	13804380	2.95e-09	Intergenetic	MAP4K4	IL1RAPL2
snp2160305	14	13804707	5.44e-11	Intergenetic	MAP4K4	IL1RAPL2
snp2160311	14	13804864	4.3e-11	Intergenetic	MAP4K4	IL1RAPL2
snp2160319	14	13805289	9.85e-12	Intergenetic	MAP4K4	IL1RAPL2
snp2160332	14	13806240	9.02e-11	Intergenetic	MAP4K4	IL1RAPL2
snp2160335	14	13806412	6.16e-11	Intergenetic	MAP4K4	IL1RAPL2
snp2160360	14	13807908	1.53e-09	Intergenetic	MAP4K4	IL1RAPL2
snp2160363	14	13808339	1.92e-10	Intron	IL1RAPL2
snp2160373	14	13809521	3.96e-13	Intron	IL1RAPL2
snp2160380	14	13810190	6.26e-11	Intron	IL1RAPL2
snp2160386	14	13811450	5.77e-11	Intron	IL1RAPL2
snp2160398	14	13812082	1.53e-11	Intron	IL1RAPL2
snp2160399	14	13812141	7.37e-11	Intron	IL1RAPL2
snp2160418	14	13813100	7.44e-10	Intron	IL1RAPL2
snp2160422	14	13813429	3.17e-12	Intron	IL1RAPL2
snp2160423	14	13813531	3.14e-13	Intron	IL1RAPL2
snp2160424	14	13813532	1.35e-12	Intron	IL1RAPL2
snp2160426	14	13813718	5.42e-11	Intron	IL1RAPL2
snp2160447	14	13814946	9.81e-11	Intron	IL1RAPL2
snp2160449	14	13815047	4.75e-12	Intron	IL1RAPL2
snp2160454	14	13815341	5.28e-12	Intron	IL1RAPL2
snp2160473	14	13817706	1.36e-10	Intron	IL1RAPL2
snp2160496	14	13819827	2.22e-11	Intron	IL1RAPL2
snp2160508	14	13820269	4.06e-11	Intron	IL1RAPL2
snp2160564	14	13822736	9.83e-11	Intron	IL1RAPL2
snp2160565	14	13822762	2.31e-11	Intron	IL1RAPL2
snp2160566	14	13822868	1.21e-11	Intron	IL1RAPL2
snp2160567	14	13822926	1.95e-10	Intron	IL1RAPL2
snp2160568	14	13822947	2.4e-10	Intron	IL1RAPL2
snp2160572	14	13822992	8.28e-11	Intron	IL1RAPL2
snp2160598	14	13824814	3.18e-10	Intron	IL1RAPL2
snp2160599	14	13824856	3.45e-10	Intron	IL1RAPL2
snp2160601	14	13824927	1.83e-10	Intron	IL1RAPL2
snp2160602	14	13824928	3.09e-11	Intron	IL1RAPL2
snp2160627	14	13825406	8.24e-12	Intron	IL1RAPL2
snp2160630	14	13825554	1.57e-11	Intron	IL1RAPL2
snp2160633	14	13825776	1.07e-11	Intron	IL1RAPL2
snp2160635	14	13825953	1.44e-11	Intron	IL1RAPL2
snp2160642	14	13826243	1.42e-10	Intron	IL1RAPL2
snp2160653	14	13826532	1.77e-12	Intron	IL1RAPL2
snp2160709	14	13828977	3.28e-12	Intron	IL1RAPL2
snp2160716	14	13829071	4.11e-11	Intron	IL1RAPL2
snp2160721	14	13830099	7.3e-12	Intron	IL1RAPL2
snp2160722	14	13830365	1.43e-10	Intron	IL1RAPL2
snp2160723	14	13830389	3.83e-11	Intron	IL1RAPL2
snp2160725	14	13830445	3.95e-11	Intron	IL1RAPL2
snp2160729	14	13830712	3.37e-11	Intron	IL1RAPL2
snp2160736	14	13831107	3.44e-12	Intron	IL1RAPL2
snp2160738	14	13831118	7.07e-12	Intron	IL1RAPL2
snp2160739	14	13831140	6.24e-10	Intron	IL1RAPL2
snp2161344	14	13855973	3.42e-10	Intergenetic	IL1RAPL2	IL1RAPL2
snp2161345	14	13855999	6.71e-11	Intergenetic	IL1RAPL2	IL1RAPL2
snp2161369	14	13858055	9.76e-12	Intergenetic	IL1RAPL2	IL1RAPL2
snp2161389	14	13858839	1.12e-11	Intergenetic	IL1RAPL2	IL1RAPL2
snp2161395	14	13859234	2.9e-11	Intergenetic	IL1RAPL2	IL1RAPL2
snp2161397	14	13859322	4.59e-12	Intergenetic	IL1RAPL2	IL1RAPL2
snp2161431	14	13860142	1.51e-11	Intergenetic	IL1RAPL2	IL1RAPL2
snp2161432	14	13860169	1.82e-11	Intergenetic	IL1RAPL2	IL1RAPL2
snp2161438	14	13860309	4.69e-11	Intergenetic	IL1RAPL2	IL1RAPL2
snp2161462	14	13861727	3.88e-10	Intergenetic	IL1RAPL2	IL1RAPL2
snp2161464	14	13861758	9.08e-11	Intergenetic	IL1RAPL2	IL1RAPL2
snp2161482	14	13862435	1.52e-11	Intergenetic	IL1RAPL2	IL1RAPL2
snp2161489	14	13862713	1.11e-11	Intergenetic	IL1RAPL2	IL1RAPL2
snp2161490	14	13862738	4.01e-12	Intergenetic	IL1RAPL2	IL1RAPL2
snp2161497	14	13862863	2.64e-11	Intergenetic	IL1RAPL2	IL1RAPL2
snp2161506	14	13863141	8.08e-12	Intergenetic	IL1RAPL2	IL1RAPL2
snp2161512	14	13863430	2.26e-11	Intergenetic	IL1RAPL2	IL1RAPL2
snp2161526	14	13863880	1.46e-11	Intergenetic	IL1RAPL2	IL1RAPL2
snp2161539	14	13864367	1.82e-13	Intergenetic	IL1RAPL2	IL1RAPL2
snp2161571	14	13865159	2.62e-11	Intergenetic	IL1RAPL2	IL1RAPL2
snp2161587	14	13865593	5.05e-11	Intergenetic	IL1RAPL2	IL1RAPL2
snp2161591	14	13865629	1.96e-09	Intergenetic	IL1RAPL2	IL1RAPL2
snp2161592	14	13865630	2.98e-09	Intergenetic	IL1RAPL2	IL1RAPL2
snp2161595	14	13865648	1.81e-11	Intergenetic	IL1RAPL2	IL1RAPL2
snp2161596	14	13865651	8.66e-12	Intergenetic	IL1RAPL2	IL1RAPL2
snp2161603	14	13866081	6.94e-14	Intergenetic	IL1RAPL2	IL1RAPL2
snp2161604	14	13866104	4.19e-14	Intergenetic	IL1RAPL2	IL1RAPL2
snp2161605	14	13866162	5.37e-13	Intergenetic	IL1RAPL2	IL1RAPL2
snp2161606	14	13866163	5.37e-13	Intergenetic	IL1RAPL2	IL1RAPL2
snp2161618	14	13866818	8.53e-12	Intergenetic	IL1RAPL2	IL1RAPL2
snp2161646	14	13867743	1.49e-12	Intergenetic	IL1RAPL2	IL1RAPL2
snp2161669	14	13868006	3.98e-11	Intergenetic	IL1RAPL2	IL1RAPL2
snp2161676	14	13868150	2.5e-11	Intergenetic	IL1RAPL2	IL1RAPL2
snp2161679	14	13868295	1.07e-11	Intergenetic	IL1RAPL2	IL1RAPL2
snp2161799	14	13874858	2.06e-09	Intergenetic	IL1RAPL2	IL1RAPL2
snp2162257	14	13893396	7.51e-11	Intergenetic	IL1RAPL2	IL1RAPL2
snp2162338	14	13897467	3.87e-09	Intergenetic	IL1RAPL2	IL1RAPL2
snp2162342	14	13897713	2.01e-09	Intergenetic	IL1RAPL2	IL1RAPL2
snp2162346	14	13897760	1.08e-10	Intergenetic	IL1RAPL2	IL1RAPL2
snp2162349	14	13897874	4.15e-10	Intergenetic	IL1RAPL2	IL1RAPL2
snp2162373	14	13899681	1.12e-09	Intergenetic	IL1RAPL2	IL1RAPL2
snp2162378	14	13900033	1.17e-09	Intergenetic	IL1RAPL2	IL1RAPL2
snp2162400	14	13901514	3.55e-09	Intergenetic	IL1RAPL2	IL1RAPL2
snp2162402	14	13901693	7.89e-10	Intergenetic	IL1RAPL2	IL1RAPL2
snp2162450	14	13904692	9.41e-10	Intron	IL1RAPL2
snp2162460	14	13905326	1e-09	Intron	IL1RAPL2
snp2162476	14	13906192	1.2e-09	Intron	IL1RAPL2
snp2162477	14	13906196	1.09e-09	Intron	IL1RAPL2
snp2162478	14	13906232	1.09e-09	Intron	IL1RAPL2
snp2162479	14	13906233	2.06e-09	Intron	IL1RAPL2
snp2162482	14	13906297	1.25e-09	Intron	IL1RAPL2
snp2162485	14	13906336	1.3e-09	Intron	IL1RAPL2
snp2162488	14	13906477	9.33e-10	Intron	IL1RAPL2
snp2162503	14	13906671	2.18e-09	Intron	IL1RAPL2
snp2162548	14	13908724	1.71e-11	Intron	IL1RAPL2
snp2162594	14	13910522	1.18e-10	Intron	IL1RAPL2
snp2162611	14	13911531	2.02e-09	Intron	IL1RAPL2
snp2162636	14	13913200	1.32e-09	Intron	IL1RAPL2
snp2162639	14	13913307	1.51e-09	Intron	IL1RAPL2
snp2162642	14	13913804	6.79e-10	Intron	IL1RAPL2
snp2162644	14	13913934	3.97e-11	Intron	IL1RAPL2
snp2162653	14	13914211	3.1e-09	Intron	IL1RAPL2
snp2162654	14	13914216	2.98e-09	Intron	IL1RAPL2
snp2162655	14	13914226	2.09e-10	Intron	IL1RAPL2
snp2162656	14	13914227	1.08e-09	Intron	IL1RAPL2
snp2162657	14	13914249	1.98e-10	Intron	IL1RAPL2
snp2162658	14	13914250	1.55e-10	Intron	IL1RAPL2
snp2162659	14	13914256	5e-10	Intron	IL1RAPL2
snp2162660	14	13914261	1.09e-10	Intron	IL1RAPL2
snp2162661	14	13914266	1.83e-10	Intron	IL1RAPL2
snp2162669	14	13914872	2.39e-09	Intron	IL1RAPL2
snp2162734	14	13917365	3.08e-09	Intron	IL1RAPL2
snp2162742	14	13917775	2.36e-10	Intron	IL1RAPL2
snp2162783	14	13919102	3.12e-09	Intron	IL1RAPL2
snp2162850	14	13921402	1.1e-09	Intron	IL1RAPL2
snp2162851	14	13921405	2.85e-09	Intron	IL1RAPL2
snp2162861	14	13921774	1.82e-09	Intron	IL1RAPL2
snp2162876	14	13922348	3.91e-09	Intron	IL1RAPL2
snp2162877	14	13922353	1.58e-09	Intron	IL1RAPL2
snp2162878	14	13922398	1.84e-09	Intron	IL1RAPL2
snp2162880	14	13922528	6.72e-11	Intron	IL1RAPL2
snp2162882	14	13922547	1.29e-10	Intron	IL1RAPL2
snp2162883	14	13922569	2.36e-10	Intron	IL1RAPL2
snp2162903	14	13923819	2.02e-10	Intron	IL1RAPL2
snp2162908	14	13923989	2.3e-09	Intron	IL1RAPL2
snp2162917	14	13924493	1.31e-09	Intron	IL1RAPL2
snp2162937	14	13925388	3.41e-10	Intron	IL1RAPL2
snp2162969	14	13927182	2.34e-09	Intron	IL1RAPL2
snp2162972	14	13927271	1.81e-09	Intron	IL1RAPL2
snp2162975	14	13927302	7.75e-10	Intron	IL1RAPL2
snp2162976	14	13927306	3.86e-09	Intron	IL1RAPL2
snp2162977	14	13927307	2.59e-09	Intron	IL1RAPL2
snp2162980	14	13927333	1.53e-09	Intron	IL1RAPL2
snp2162981	14	13927354	1.13e-09	Intron	IL1RAPL2
snp2162983	14	13927399	1.59e-09	Intron	IL1RAPL2
snp2162993	14	13927796	3.62e-10	Intron	IL1RAPL2
snp2163173	14	13936143	3.16e-11	Intron	IL1RAPL2
snp2164666	14	14023028	3.06e-09	Intergenetic	IL1RAPL2	ESX1
snp2164675	14	14023130	1.87e-09	Intergenetic	IL1RAPL2	ESX1
snp2164698	14	14023686	5.97e-10	Intergenetic	IL1RAPL2	ESX1
snp2164701	14	14023852	4.49e-10	Intergenetic	IL1RAPL2	ESX1
snp2164702	14	14023868	1.02e-09	Intergenetic	IL1RAPL2	ESX1
snp2164751	14	14025719	3.98e-10	Intergenetic	IL1RAPL2	ESX1
snp2164759	14	14026330	3.76e-09	Intergenetic	IL1RAPL2	ESX1
snp2164793	14	14027742	1.92e-09	Intergenetic	IL1RAPL2	ESX1
snp2164799	14	14028206	3.17e-09	Intergenetic	IL1RAPL2	ESX1
snp2164855	14	14030712	5.86e-10	Intergenetic	IL1RAPL2	ESX1
snp2164856	14	14030847	3.5e-10	Intergenetic	IL1RAPL2	ESX1
snp2164857	14	14030894	2.07e-10	Intergenetic	IL1RAPL2	ESX1
snp2164858	14	14030922	1.28e-10	Intergenetic	IL1RAPL2	ESX1
snp2164859	14	14030929	1.74e-10	Intergenetic	IL1RAPL2	ESX1
snp2164878	14	14031646	4.14e-10	Intergenetic	IL1RAPL2	ESX1
snp2164879	14	14031647	1.05e-10	Intergenetic	IL1RAPL2	ESX1
snp2164881	14	14031652	2.19e-10	Intergenetic	IL1RAPL2	ESX1
snp2164888	14	14032077	1.79e-09	Intergenetic	IL1RAPL2	ESX1
snp2164905	14	14032558	3.51e-09	Intergenetic	IL1RAPL2	ESX1
snp2164923	14	14033884	2.03e-09	Intergenetic	IL1RAPL2	ESX1
snp2164928	14	14033968	2.1e-09	Intergenetic	IL1RAPL2	ESX1
snp2164950	14	14034780	3.95e-11	Intergenetic	IL1RAPL2	ESX1
snp2164967	14	14037379	2.79e-09	Intergenetic	IL1RAPL2	ESX1
snp2165049	14	14041605	6.99e-10	Intergenetic	IL1RAPL2	ESX1
snp2165052	14	14041709	2.05e-10	Intergenetic	IL1RAPL2	ESX1
snp2165136	14	14044278	6.02e-10	Intergenetic	IL1RAPL2	ESX1
snp2165157	14	14045356	1.9e-09	Intergenetic	IL1RAPL2	ESX1
snp2165161	14	14045452	5.7e-10	Intergenetic	IL1RAPL2	ESX1
snp2165164	14	14045468	2.58e-09	Intergenetic	IL1RAPL2	ESX1
snp2165168	14	14045560	8.74e-12	Intergenetic	IL1RAPL2	ESX1
snp2165171	14	14045614	1.87e-09	Intergenetic	IL1RAPL2	ESX1
snp2165186	14	14046033	3.79e-10	Intergenetic	IL1RAPL2	ESX1
snp2165199	14	14046759	5.33e-12	Intergenetic	IL1RAPL2	ESX1
snp2165219	14	14047273	2.59e-11	Intergenetic	IL1RAPL2	ESX1
snp2165220	14	14047333	2.73e-11	Intergenetic	IL1RAPL2	ESX1
snp2165222	14	14047541	2.24e-11	Intergenetic	IL1RAPL2	ESX1
snp2165234	14	14048270	1.34e-10	Intergenetic	IL1RAPL2	ESX1
snp2165237	14	14048591	2.24e-10	Intergenetic	IL1RAPL2	ESX1
snp2165238	14	14048653	8.54e-11	Intergenetic	IL1RAPL2	ESX1
snp2165251	14	14049414	3.18e-11	Intergenetic	IL1RAPL2	ESX1
snp2165252	14	14049434	7.59e-11	Intergenetic	IL1RAPL2	ESX1
snp2165257	14	14049730	3.42e-10	Intergenetic	IL1RAPL2	ESX1
snp2165258	14	14049746	1.28e-09	Intergenetic	IL1RAPL2	ESX1
snp2165266	14	14050296	6.45e-12	Intergenetic	IL1RAPL2	ESX1
snp2165267	14	14050408	1.85e-11	Intergenetic	IL1RAPL2	ESX1
snp2166293	14	14087838	5.47e-12	Intergenetic	IL1RAPL2	ESX1
snp2166296	14	14087926	2.48e-11	Intergenetic	IL1RAPL2	ESX1
snp2166317	14	14088436	7.34e-11	Intergenetic	IL1RAPL2	ESX1
snp2166335	14	14088800	1.22e-09	Intergenetic	IL1RAPL2	ESX1
snp2166336	14	14088847	4.44e-11	Intergenetic	IL1RAPL2	ESX1
snp2166338	14	14088893	9.42e-10	Intergenetic	IL1RAPL2	ESX1
snp2166347	14	14089131	1.9e-10	Intergenetic	IL1RAPL2	ESX1
snp2166349	14	14089268	2.46e-11	Intergenetic	IL1RAPL2	ESX1
snp2166351	14	14089321	1.1e-12	Intergenetic	IL1RAPL2	ESX1
snp2166355	14	14089498	4.95e-12	Intergenetic	IL1RAPL2	ESX1
snp2166787	14	14108649	3.61e-09	Intergenetic	IL1RAPL2	ESX1
snp2166877	14	14110720	2.73e-09	Intergenetic	IL1RAPL2	ESX1
snp2166918	14	14111557	9.18e-10	Intergenetic	IL1RAPL2	ESX1
snp2166973	14	14112596	6.63e-10	Intergenetic	IL1RAPL2	ESX1
snp2166978	14	14112784	4.52e-10	Intergenetic	IL1RAPL2	ESX1
snp2166989	14	14113031	1.09e-09	Intergenetic	IL1RAPL2	ESX1
snp2166990	14	14113036	2.23e-09	Intergenetic	IL1RAPL2	ESX1
snp2166995	14	14113489	3.52e-09	Intergenetic	IL1RAPL2	ESX1
snp2166999	14	14113713	2.36e-09	Intergenetic	IL1RAPL2	ESX1
snp2167021	14	14115714	6.57e-12	Intergenetic	IL1RAPL2	ESX1
snp2167094	14	14119286	2.11e-09	Intergenetic	IL1RAPL2	ESX1
snp2167096	14	14119323	1.17e-09	Intergenetic	IL1RAPL2	ESX1
snp2167116	14	14120139	5.42e-10	Intergenetic	IL1RAPL2	ESX1
snp2167167	14	14122395	2.65e-09	Intergenetic	IL1RAPL2	ESX1
snp2167187	14	14123503	2.24e-09	Intergenetic	IL1RAPL2	ESX1
snp2167316	14	14131408	3.44e-09	Intergenetic	IL1RAPL2	ESX1
snp2167374	14	14135473	2.45e-10	Intergenetic	IL1RAPL2	ESX1
snp2167432	14	14138358	2.19e-09	Intergenetic	IL1RAPL2	ESX1
snp2167482	14	14139265	1.97e-11	Intergenetic	IL1RAPL2	ESX1
snp2167483	14	14139269	4.82e-11	Intergenetic	IL1RAPL2	ESX1
snp2167522	14	14140553	2.32e-10	Intergenetic	IL1RAPL2	ESX1
snp2167525	14	14140625	8.06e-10	Intergenetic	IL1RAPL2	ESX1
snp2167742	14	14155565	5.85e-11	Intergenetic	IL1RAPL2	ESX1
snp2169310	14	14255888	1.56e-10	Intron	Znf7
snp2169731	14	14312438	2.16e-10	Intergenetic	LONRF3	KIAA1210
snp2169753	14	14313969	5.54e-11	Intergenetic	LONRF3	KIAA1210
snp2169754	14	14313973	5.49e-11	Intergenetic	LONRF3	KIAA1210
snp2169775	14	14316793	3.12e-09	Intron	KIAA1210
snp2169790	14	14317363	2.87e-09	Intron	KIAA1210
snp2169796	14	14319294	3.22e-09	Intron	KIAA1210
snp2169827	14	14321214	1.24e-09	Intron	KIAA1210
snp2169838	14	14323666	6.14e-11	Intron	KIAA1210
snp2169842	14	14324560	3.31e-10	Intron	KIAA1210
snp2169856	14	14327199	1.85e-09	Intron	KIAA1210
snp2169859	14	14327515	1.32e-09	Intron	KIAA1210
snp2169862	14	14327952	1.48e-10	Intron	KIAA1210
snp2169879	14	14329411	1.28e-09	Intron	KIAA1210
snp2169884	14	14329734	1.22e-09	Intron	KIAA1210
snp2169903	14	14331531	1.84e-09	Intron	KIAA1210
snp2169912	14	14332159	9.1e-10	Intron	KIAA1210
snp2169916	14	14332558	4.2e-10	Intron	KIAA1210
snp2169923	14	14333169	3.03e-09	Intron	KIAA1210
snp2169930	14	14333638	1.15e-09	Intron	KIAA1210
snp2169937	14	14334688	1.47e-10	Intron	KIAA1210
snp2169977	14	14337554	3.09e-10	Intron	KIAA1210
snp2169981	14	14337936	5.64e-10	Intron	KIAA1210
snp2169983	14	14338355	3.73e-09	Intron	KIAA1210
snp2169984	14	14338393	2.39e-10	Intron	KIAA1210
snp2169985	14	14338633	2.35e-09	Intron	KIAA1210
snp2169989	14	14339333	1.54e-09	Intron	KIAA1210
snp2169991	14	14339727	2.17e-10	Intron	KIAA1210
snp2169992	14	14339745	1.13e-10	Intron	KIAA1210
snp2169994	14	14340049	5.97e-10	Intron	KIAA1210
snp2169997	14	14340318	1.61e-09	Intron	KIAA1210
snp2170011	14	14341060	2.87e-10	Intron	KIAA1210
snp2170012	14	14341073	1.83e-10	Intron	KIAA1210
snp2170018	14	14341967	1.49e-09	Intron	KIAA1210
snp2170019	14	14342010	5.6e-11	Intron	KIAA1210
snp2170024	14	14342217	1.44e-09	Intron	KIAA1210
snp2170027	14	14342504	4.63e-10	Intron	KIAA1210
snp2170028	14	14342635	2.62e-09	Intron	KIAA1210
snp2170030	14	14342909	1.19e-09	Intron	KIAA1210
snp2170039	14	14343892	1.86e-09	Intron	KIAA1210
snp2170040	14	14343962	1.18e-09	Intron	KIAA1210
snp2170042	14	14344311	1.07e-09	Intron	KIAA1210
snp2170048	14	14344587	1.29e-10	Intron	KIAA1210
snp2170054	14	14344769	3.72e-10	Intron	KIAA1210
snp2170056	14	14344825	4.99e-10	Intron	KIAA1210
snp2170057	14	14344868	2.33e-10	Intron	KIAA1210
snp2170059	14	14344944	1.98e-10	Intron	KIAA1210
snp2170060	14	14344949	1.42e-09	Intron	KIAA1210
snp2170061	14	14344970	1.91e-09	Intron	KIAA1210
snp2170062	14	14344985	5.27e-11	Intron	KIAA1210
snp2170063	14	14345124	2.05e-09	Intron	KIAA1210
snp2170068	14	14345495	6.98e-10	Intron	KIAA1210
snp2170069	14	14345518	2.75e-10	Intron	KIAA1210
snp2170072	14	14345598	1.59e-09	Intron	KIAA1210
snp2170073	14	14345601	1.18e-10	Intron	KIAA1210
snp2170075	14	14345657	2.61e-09	Intron	KIAA1210
snp2170082	14	14345890	1.5e-10	Intron	KIAA1210
snp2170084	14	14345966	7.31e-11	Intron	KIAA1210
snp2170087	14	14346118	1.25e-09	Intron	KIAA1210
snp2170088	14	14346347	1.42e-09	Intron	KIAA1210
snp2170090	14	14346417	2.35e-09	Intron	KIAA1210
snp2170096	14	14346728	4.6e-10	Intron	KIAA1210
snp2170130	14	14349361	8.91e-10	Intron	KIAA1210
snp2170148	14	14350611	1.01e-09	Intron	KIAA1210
snp2170149	14	14350614	5.69e-10	Intron	KIAA1210
snp2170150	14	14350655	2.06e-09	Intron	KIAA1210
snp2170153	14	14350716	3.79e-10	Intron	KIAA1210
snp2170163	14	14351158	3.88e-10	Intron	KIAA1210
snp2170164	14	14351246	5.98e-10	Intron	KIAA1210
snp2170218	14	14354100	2.82e-09	Intron	KIAA1210
snp2170219	14	14354208	3.34e-09	Intron	KIAA1210
snp2170225	14	14354511	1.03e-09	Intron	KIAA1210
snp2170235	14	14354780	2.36e-09	Intron	KIAA1210
snp2170271	14	14356808	2.92e-10	Intron	KIAA1210
snp2170280	14	14357155	1.63e-09	Intron	KIAA1210
snp2170281	14	14357156	8.84e-10	Intron	KIAA1210
snp2170321	14	14358552	7.75e-10	Intron	KIAA1210
snp2170341	14	14359681	2.15e-09	Intron	KIAA1210
snp2170345	14	14359915	1.92e-10	Intron	KIAA1210
snp2170347	14	14359956	8.41e-10	Intron	KIAA1210
snp2170348	14	14359976	1.19e-10	Intron	KIAA1210
snp2170349	14	14360048	1.85e-09	Intron	KIAA1210
snp2170351	14	14360110	1.59e-09	Intron	KIAA1210
snp2170352	14	14360127	9.78e-10	Intron	KIAA1210
snp2170362	14	14360578	5.52e-10	Intron	KIAA1210
snp2170389	14	14362737	3.87e-09	Intergenetic	KIAA1210	PGRMC1
snp2170419	14	14364917	1.47e-10	Intergenetic	KIAA1210	PGRMC1
snp2170431	14	14366713	6.56e-10	Intergenetic	KIAA1210	PGRMC1
snp2170433	14	14367240	1.19e-09	Intergenetic	KIAA1210	PGRMC1
snp2170434	14	14367433	2.79e-10	Intergenetic	KIAA1210	PGRMC1
snp2170441	14	14368390	1.01e-09	Intergenetic	KIAA1210	PGRMC1
snp2170444	14	14368503	2.61e-09	Intergenetic	KIAA1210	PGRMC1
snp2170449	14	14369184	2.16e-11	Intergenetic	KIAA1210	PGRMC1
snp2170451	14	14369336	3.43e-09	Intergenetic	KIAA1210	PGRMC1
snp2170452	14	14369453	2.6e-09	Intergenetic	KIAA1210	PGRMC1
snp2170461	14	14370523	1.3e-09	Intergenetic	KIAA1210	PGRMC1
snp2170467	14	14370873	3.29e-09	Intergenetic	KIAA1210	PGRMC1
snp2170475	14	14371388	1.65e-10	Intergenetic	KIAA1210	PGRMC1
snp2170486	14	14372362	3.57e-10	Intergenetic	KIAA1210	PGRMC1
snp2170498	14	14372960	8.15e-10	Intergenetic	KIAA1210	PGRMC1
snp2170501	14	14373109	2.75e-10	Intergenetic	KIAA1210	PGRMC1
snp2170504	14	14373191	1.28e-10	Intergenetic	KIAA1210	PGRMC1
snp2170505	14	14373248	3.41e-12	Intergenetic	KIAA1210	PGRMC1
snp2170531	14	14373930	6.38e-10	Intergenetic	KIAA1210	PGRMC1
snp2170533	14	14373955	6.69e-10	Intergenetic	KIAA1210	PGRMC1
snp2170534	14	14373976	3e-09	Intergenetic	KIAA1210	PGRMC1
snp2170535	14	14374034	6.74e-10	Intergenetic	KIAA1210	PGRMC1
snp2170536	14	14374048	2.45e-09	Intergenetic	KIAA1210	PGRMC1
snp2170537	14	14374067	9.71e-10	Intergenetic	KIAA1210	PGRMC1
snp2170539	14	14374092	4.29e-10	Intergenetic	KIAA1210	PGRMC1
snp2170549	14	14374547	6.84e-10	Intergenetic	KIAA1210	PGRMC1
snp2170552	14	14374640	1.92e-09	Intergenetic	KIAA1210	PGRMC1
snp2170553	14	14374678	9.94e-11	Intergenetic	KIAA1210	PGRMC1
snp2170554	14	14374692	1.34e-10	Intergenetic	KIAA1210	PGRMC1
snp2170556	14	14374716	1.01e-09	Intergenetic	KIAA1210	PGRMC1
snp2170559	14	14374754	5.94e-10	Intergenetic	KIAA1210	PGRMC1
snp2170562	14	14374776	5.87e-10	Intergenetic	KIAA1210	PGRMC1
snp2170588	14	14375413	3.69e-09	Intergenetic	KIAA1210	PGRMC1
snp2170592	14	14375626	3.05e-10	Intergenetic	KIAA1210	PGRMC1
snp2170613	14	14376845	2.71e-09	Intergenetic	KIAA1210	PGRMC1
snp2170625	14	14377301	1.31e-09	Intergenetic	KIAA1210	PGRMC1
snp2170646	14	14378188	9.71e-11	Intergenetic	KIAA1210	PGRMC1
snp2170647	14	14378212	2.79e-10	Intergenetic	KIAA1210	PGRMC1
snp2170648	14	14378215	4.88e-10	Intergenetic	KIAA1210	PGRMC1
snp2170649	14	14378242	1.69e-09	Intergenetic	KIAA1210	PGRMC1
snp2170652	14	14378308	8.42e-10	Intergenetic	KIAA1210	PGRMC1
snp2170654	14	14378332	6.15e-10	Intergenetic	KIAA1210	PGRMC1
snp2170656	14	14378473	1.12e-09	Intron	PGRMC1
snp2170662	14	14378920	6.31e-10	Intron	PGRMC1
snp2170674	14	14379119	4.9e-10	Intron	PGRMC1
snp2170688	14	14379568	1.08e-10	Intron	PGRMC1
snp2170691	14	14379646	3.93e-10	Intron	PGRMC1
snp2170695	14	14379868	3.24e-09	Intron	PGRMC1
snp2170713	14	14380916	3.15e-09	Intron	PGRMC1
snp2170718	14	14381182	5.89e-10	Intron	PGRMC1
snp2170720	14	14381267	3e-09	Intron	PGRMC1
snp2170744	14	14382884	6e-10	Intron	PGRMC1
snp2170759	14	14384865	6.53e-11	Intergenetic	PGRMC1	Akap17
snp2170804	14	14387290	1.62e-09	Intron	Akap17
snp2170818	14	14388518	5.85e-10	Intron	Akap17
snp2170827	14	14389920	1.4e-09	Intron	Akap17
snp2170831	14	14390209	1.05e-10	Intron	Akap17
snp2170843	14	14391155	1.32e-09	Intron	Akap17
snp2170855	14	14391921	4.62e-10	Intron	Akap17
snp2170871	14	14392684	2.45e-10	Intron	Akap17
snp2170900	14	14393641	1.56e-09	Intron	Akap17
snp2170902	14	14393766	1.13e-11	Intergenetic	Akap17	SLC25A43
snp2170941	14	14395830	2.02e-09	Intergenetic	Akap17	SLC25A43
snp2170943	14	14395924	1.89e-09	Intergenetic	Akap17	SLC25A43
snp2170958	14	14397001	3.05e-11	Intergenetic	Akap17	SLC25A43
snp2170988	14	14398277	1.28e-10	Intergenetic	Akap17	SLC25A43
snp2170989	14	14398290	9.63e-11	Intergenetic	Akap17	SLC25A43
snp2170990	14	14398310	6.69e-11	Intergenetic	Akap17	SLC25A43
snp2171024	14	14400497	2.35e-10	Intergenetic	Akap17	SLC25A43
snp2171035	14	14401546	2.31e-10	Intergenetic	Akap17	SLC25A43
snp2171039	14	14401996	2.39e-10	Intergenetic	Akap17	SLC25A43
snp2171049	14	14402839	5.3e-10	Intergenetic	Akap17	SLC25A43
snp2171050	14	14402848	7.29e-11	Intergenetic	Akap17	SLC25A43
snp2171051	14	14402902	1.84e-09	Intergenetic	Akap17	SLC25A43
snp2171052	14	14402949	1.1e-09	Intergenetic	Akap17	SLC25A43
snp2171073	14	14404950	4.07e-10	Intron	SLC25A43
snp2171090	14	14405880	2.93e-09	Intron	SLC25A43
snp2171155	14	14408485	3.85e-10	Intron	SLC25A43
snp2171230	14	14412429	1.48e-09	Intron	SLC25A43
snp2171241	14	14413029	6.84e-10	Intron	SLC25A43
snp2171262	14	14414024	3.76e-09	Intron	SLC25A43
snp2171411	14	14421426	3.54e-09	Intergenetic	SLC25A43	SLC25A5
snp2171421	14	14422301	7.42e-10	Intergenetic	SLC25A43	SLC25A5
snp2171423	14	14422371	3.21e-09	Intergenetic	SLC25A43	SLC25A5
snp2171469	14	14423788	1.44e-09	Intron	SLC25A5
snp2171474	14	14424822	2.17e-10	Intron	SLC25A5
snp2171483	14	14425616	2.72e-10	Intron	SLC25A5
snp2171496	14	14426518	1.51e-10	Intron	SLC25A5	ACOX2
snp2171497	14	14426521	1.78e-10	Intron	SLC25A5	ACOX2
snp2171498	14	14426556	6.98e-10	Intron	SLC25A5	ACOX2
snp2172468	14	14481200	3.83e-09	Intergenetic	Sowahc	UPF3B
snp2172512	14	14483936	3.91e-09	Intergenetic	Sowahc	UPF3B
snp2172513	14	14483961	3.29e-09	Intergenetic	Sowahc	UPF3B
snp2172576	14	14486185	2.54e-10	Intergenetic	Sowahc	UPF3B
snp2172579	14	14486618	1.16e-09	Intergenetic	Sowahc	UPF3B
snp2172580	14	14486630	1e-10	Intergenetic	Sowahc	UPF3B
snp2172583	14	14486676	2.32e-10	Intergenetic	Sowahc	UPF3B
snp2172586	14	14486775	1.85e-10	Intergenetic	Sowahc	UPF3B
snp2172587	14	14486871	4.6e-10	Intergenetic	Sowahc	UPF3B
snp2172601	14	14488621	9.91e-10	Intergenetic	Sowahc	UPF3B
snp2172613	14	14491185	3.15e-09	Intergenetic	Sowahc	UPF3B
snp2172614	14	14491198	1.15e-10	Intergenetic	Sowahc	UPF3B
snp2172616	14	14491234	1.04e-10	Intergenetic	Sowahc	UPF3B
snp2172629	14	14493092	9.34e-10	Intergenetic	Sowahc	UPF3B
snp2172642	14	14493513	3.82e-10	Intergenetic	Sowahc	UPF3B
snp2172646	14	14493589	1.17e-10	Intergenetic	Sowahc	UPF3B
snp2172650	14	14493638	1.16e-10	Intergenetic	Sowahc	UPF3B
snp2172661	14	14493791	6.47e-11	Intergenetic	Sowahc	UPF3B
snp2172671	14	14494067	2.2e-10	Intergenetic	Sowahc	UPF3B
snp2172696	14	14495228	2.2e-10	Intron	AKAP14
snp2172701	14	14495422	1.53e-10	Intron	AKAP14
snp2172703	14	14495492	1.25e-10	Intron	AKAP14
snp2172705	14	14495616	1.03e-10	Intron	AKAP14
snp2172706	14	14495742	9.59e-11	Intron	AKAP14
snp2172709	14	14495945	2.71e-10	Intron	AKAP14
snp2172710	14	14495958	1.72e-10	Intron	AKAP14
snp2172717	14	14496385	9.18e-11	Intron	AKAP14
snp2172718	14	14496421	2.64e-10	Intron	AKAP14
snp2172719	14	14496431	6.27e-11	Intron	AKAP14
snp2172720	14	14496432	2.89e-10	Intron	AKAP14
snp2172721	14	14496433	6.92e-11	Intron	AKAP14
snp2172725	14	14496483	7.95e-10	Intron	AKAP14
snp2172735	14	14496805	1.92e-10	Intron	AKAP14
snp2172736	14	14497042	3.5e-10	Intron	AKAP14
snp2172741	14	14497192	5.24e-11	Intron	AKAP14
snp2172742	14	14497197	6.22e-11	Intron	AKAP14
snp2172743	14	14497240	2.52e-10	Intron	AKAP14
snp2172745	14	14497284	8.48e-10	Intron	AKAP14
snp2172754	14	14497563	1.97e-09	Intron	AKAP14
snp2172755	14	14497586	6.9e-10	Intron	AKAP14
snp2172762	14	14498383	1.28e-09	Intron	AKAP14
snp2172763	14	14498408	2.03e-10	Intron	AKAP14
snp2172768	14	14498675	1.93e-09	Intron	AKAP14
snp2172769	14	14498688	1.65e-09	Intron	AKAP14
snp2172773	14	14498975	1.92e-10	Intron	AKAP14
snp2172774	14	14499094	3.71e-10	Intron	AKAP14
snp2172775	14	14499102	6.36e-10	Intron	AKAP14
snp2172778	14	14499200	3.33e-10	Intron	AKAP14
snp2172787	14	14499615	2.42e-10	Intron	AKAP14
snp2172799	14	14499996	5.82e-11	Intron	AKAP14
snp2172837	14	14502402	3.13e-10	Intron	ZKSCAN4
snp2172842	14	14503022	1.08e-09	Intron	ZKSCAN4
snp2172843	14	14503091	5.01e-10	Intron	ZKSCAN4
snp2172844	14	14503288	2.35e-10	Intron	ZKSCAN4
snp2172845	14	14503303	2.65e-09	Intron	ZKSCAN4
snp2172846	14	14503402	2.93e-11	Intron	ZKSCAN4
snp2172847	14	14503465	1.46e-09	Intron	ZKSCAN4
snp2172848	14	14503506	6.06e-10	Intron	ZKSCAN4
snp2172852	14	14503734	1.04e-09	Intron	ZKSCAN4
snp2172858	14	14504353	1.36e-10	Intron	ZKSCAN4
snp2172864	14	14505358	9.74e-11	Intron	ZKSCAN4
snp2172865	14	14505359	6.86e-10	Intron	ZKSCAN4
snp2172867	14	14505381	1.03e-09	Intron	ZKSCAN4
snp2172900	14	14530426	1.7e-10	Intergenetic	ZKSCAN4	AIFM1
snp2172903	14	14530472	3.7e-10	Intergenetic	ZKSCAN4	AIFM1
snp2172904	14	14530483	1.11e-10	Intergenetic	ZKSCAN4	AIFM1
snp2172911	14	14530602	5.28e-10	Intergenetic	ZKSCAN4	AIFM1
snp2172912	14	14530603	2.34e-10	Intergenetic	ZKSCAN4	AIFM1
snp2172913	14	14530604	9.22e-10	Intergenetic	ZKSCAN4	AIFM1
snp2172915	14	14530696	7.34e-10	Intergenetic	ZKSCAN4	AIFM1
snp2172919	14	14531054	1.77e-09	Intergenetic	ZKSCAN4	AIFM1
snp2172920	14	14531056	1.77e-09	Intergenetic	ZKSCAN4	AIFM1
snp2172921	14	14531230	2.09e-09	Intergenetic	ZKSCAN4	AIFM1
snp2172928	14	14531666	3.66e-10	Intergenetic	ZKSCAN4	AIFM1
snp2172930	14	14531759	1.52e-10	Intergenetic	ZKSCAN4	AIFM1
snp2172931	14	14531802	3.73e-10	Intergenetic	ZKSCAN4	AIFM1
snp2172932	14	14531825	1.59e-10	Intergenetic	ZKSCAN4	AIFM1
snp2172935	14	14531925	4.81e-10	Intergenetic	ZKSCAN4	AIFM1
snp2172939	14	14532025	1.34e-09	Intergenetic	ZKSCAN4	AIFM1
snp2172952	14	14533291	1.72e-09	Intron	AIFM1
snp2172985	14	14534636	1.55e-09	Intron	AIFM1
snp2172986	14	14534868	1.79e-09	Intron	AIFM1
snp2172991	14	14535179	2.27e-09	Intron	AIFM1
snp2173007	14	14536845	1.01e-09	Intron	AIFM1
snp2173008	14	14536846	1.55e-10	Intron	AIFM1
snp2173011	14	14537404	1.11e-10	Intron	AIFM1
snp2173013	14	14537568	7.18e-10	Intron	AIFM1
snp2173015	14	14538015	2.37e-10	Intron	AIFM1
snp2173020	14	14538348	9.23e-10	Intron	AIFM1
snp2173021	14	14538352	9.23e-10	Intron	AIFM1
snp2173022	14	14538385	2.12e-09	Intron	AIFM1
snp2173023	14	14538403	5.76e-10	Intron	AIFM1
snp2173027	14	14538534	3.68e-09	Intron	AIFM1
snp2173029	14	14538725	4.41e-10	Intron	AIFM1
snp2173054	14	14539016	7.7e-10	Intron	AIFM1
snp2173058	14	14539162	6.4e-11	Intron	AIFM1
snp2173059	14	14539169	3.74e-09	Intron	AIFM1
snp2173061	14	14539198	2.03e-09	Intron	AIFM1
snp2173064	14	14539264	2.25e-09	Intron	AIFM1
snp2173065	14	14539352	1.1e-09	Intron	AIFM1
snp2173067	14	14539566	8.86e-10	Intron	AIFM1
snp2173069	14	14539605	4.63e-10	Intron	AIFM1
snp2173072	14	14539833	7.43e-10	Intron	AIFM1
snp2173075	14	14539890	3.8e-11	Intron	AIFM1
snp2173076	14	14539907	1.75e-09	Intron	AIFM1
snp2173077	14	14539929	1.1e-09	Intron	AIFM1
snp2173080	14	14539999	5.52e-10	Intron	AIFM1
snp2173081	14	14540001	2.35e-10	Intron	AIFM1
snp2173082	14	14540038	2.53e-09	Intron	AIFM1
snp2173083	14	14540119	1.45e-09	Intron	AIFM1
snp2173085	14	14540163	5.01e-10	Intron	AIFM1
snp2173092	14	14540373	1.55e-09	Intron	AIFM1
snp2173095	14	14540401	3.43e-10	Intron	AIFM1
snp2173104	14	14540500	1.65e-09	Intron	AIFM1
snp2173117	14	14541068	1.46e-09	Intron	AIFM1
snp2173119	14	14541300	1.32e-09	Intron	AIFM1
snp2173127	14	14541689	1.92e-10	Intron	AIFM1
snp2173129	14	14541885	6.86e-11	Intron	AIFM1
snp2173131	14	14541987	1.54e-09	Intron	AIFM1
snp2173134	14	14542061	8.95e-10	Intron	AIFM1
snp2173136	14	14542377	1.02e-10	Intron	AIFM1
snp2173137	14	14542407	1.76e-09	Intron	AIFM1
snp2173138	14	14542731	1.52e-09	Intron	AIFM1
snp2173156	14	14544235	3.4e-10	Intron	AIFM1
snp2173158	14	14544327	1.16e-09	Intron	AIFM1
snp2173159	14	14544336	1.86e-09	Intron	AIFM1
snp2173162	14	14544401	1.15e-09	Intron	AIFM1
snp2173164	14	14544502	3.79e-09	Intron	AIFM1
snp2173165	14	14544511	2.38e-09	Intron	AIFM1
snp2173166	14	14544541	3.85e-09	Intron	AIFM1
snp2173174	14	14544805	7.11e-10	Intron	AIFM1
snp2173175	14	14544808	2.59e-09	Intron	AIFM1
snp2173178	14	14545109	1.88e-09	Intron	AIFM1
snp2173179	14	14545123	2.01e-09	Intron	AIFM1
snp2173182	14	14545206	2.21e-09	Intron	AIFM1
snp2173184	14	14545286	2.25e-09	Intron	AIFM1
snp2173185	14	14545299	2.98e-09	Intron	AIFM1
snp2173186	14	14545388	2.72e-09	Intron	AIFM1
snp2173187	14	14545395	3.07e-09	Intron	AIFM1
snp2173191	14	14545477	6.46e-10	Intron	AIFM1
snp2173194	14	14545569	1.61e-09	Intron	AIFM1
snp2173202	14	14546721	3.82e-09	Intron	AIFM1
snp2173203	14	14547016	1.99e-09	Intron	AIFM1
snp2173207	14	14547353	3.83e-10	Intron	AIFM1
snp2173210	14	14547445	3.24e-09	Intron	AIFM1
snp2173211	14	14548043	3.87e-09	Intron	AIFM1
snp2173221	14	14548734	2.38e-09	Intron	AIFM1
snp2173230	14	14549268	2.25e-10	Intron	AIFM1
snp2173231	14	14549269	2.83e-10	Intron	AIFM1
snp2173259	14	14550480	2.79e-09	Intron	MARS2
snp2173266	14	14550757	3.7e-09	Intron	MARS2
snp2173291	14	14551779	2.51e-09	Intron	MARS2
snp2173292	14	14551948	3.33e-09	Intron	MARS2
snp2173304	14	14552257	2.34e-09	Intron	MARS2
snp2173331	14	14553427	1.66e-09	Intron	MARS2
snp2173345	14	14554198	2.78e-09	Intron	MARS2
snp2173424	14	14556492	2.8e-10	Intergenetic	MARS2	Rab33a
snp2173425	14	14556515	1.4e-09	Intergenetic	MARS2	Rab33a
snp2173429	14	14556600	1.45e-09	Intergenetic	MARS2	Rab33a
snp2173430	14	14556615	1.33e-09	Intergenetic	MARS2	Rab33a
snp2173431	14	14556619	1.33e-09	Intergenetic	MARS2	Rab33a
snp2173433	14	14556656	1.18e-09	Intergenetic	MARS2	Rab33a
snp2173488	14	14560510	1.76e-10	Intergenetic	MARS2	Rab33a
snp2173508	14	14560955	1.01e-09	Intergenetic	MARS2	Rab33a
snp2173509	14	14560956	7.84e-10	Intergenetic	MARS2	Rab33a
snp2173530	14	14561935	3.1e-09	Intergenetic	MARS2	Rab33a
snp2173619	14	14564309	1.42e-09	Intergenetic	MARS2	Rab33a
snp2173622	14	14564408	3.99e-10	Intergenetic	MARS2	Rab33a
snp2173626	14	14564723	2.76e-09	Intergenetic	MARS2	Rab33a
snp2173640	14	14565262	1.28e-09	Intergenetic	MARS2	Rab33a
snp2173642	14	14565264	5.8e-10	Intergenetic	MARS2	Rab33a
snp2173655	14	14565988	7.66e-10	Intergenetic	MARS2	Rab33a
snp2173656	14	14565992	8.24e-10	Intergenetic	MARS2	Rab33a
snp2173699	14	14567025	3.04e-09	Intergenetic	MARS2	Rab33a
snp2173704	14	14567270	1.75e-09	Intergenetic	MARS2	Rab33a
snp2173715	14	14567507	2.36e-09	Intergenetic	MARS2	Rab33a
snp2173725	14	14567686	4.9e-10	Intergenetic	MARS2	Rab33a
snp2173781	14	14570178	2.05e-09	Intron	SLC25A14
snp2173782	14	14570367	3.67e-09	Intron	SLC25A14
snp2173783	14	14570401	9.23e-10	Intron	SLC25A14
snp2173790	14	14570538	2.68e-09	Intron	SLC25A14
snp2173793	14	14570688	1.16e-09	Intron	SLC25A14
snp2173796	14	14570753	1.29e-09	Intron	SLC25A14
snp2173800	14	14570950	3.92e-10	Intergenetic	SLC25A14	GPR119
snp2173808	14	14571243	2.63e-09	Intergenetic	SLC25A14	GPR119
snp2173813	14	14571375	2.61e-09	Intergenetic	SLC25A14	GPR119
snp2173814	14	14571416	1.36e-09	Intergenetic	SLC25A14	GPR119
snp2173815	14	14571424	9.33e-10	Intergenetic	SLC25A14	GPR119
snp2173816	14	14571441	1.35e-09	Intergenetic	SLC25A14	GPR119
snp2173817	14	14571442	9.33e-10	Intergenetic	SLC25A14	GPR119
snp2173819	14	14571474	6.78e-10	Intergenetic	SLC25A14	GPR119
snp2173822	14	14571690	3.77e-10	Intergenetic	SLC25A14	GPR119
snp2173837	14	14572676	6.98e-11	Intergenetic	SLC25A14	GPR119
snp2173857	14	14573591	7.03e-10	Intergenetic	SLC25A14	GPR119
snp2173891	14	14574263	2.15e-09	Intergenetic	SLC25A14	GPR119
snp2173895	14	14574331	2.2e-09	Intergenetic	SLC25A14	GPR119
snp2173896	14	14574370	1.2e-09	Intergenetic	SLC25A14	GPR119
snp2173903	14	14574562	1.83e-09	Intergenetic	SLC25A14	GPR119
snp2173911	14	14574593	7.47e-10	Intergenetic	SLC25A14	GPR119
snp2173921	14	14574920	2.14e-10	Intergenetic	SLC25A14	GPR119
snp2173924	14	14575104	2.79e-10	Intergenetic	SLC25A14	GPR119
snp2173929	14	14575316	4.27e-10	Intergenetic	SLC25A14	GPR119
snp2173931	14	14575439	1.1e-09	Intergenetic	SLC25A14	GPR119
snp2173935	14	14575544	9.91e-10	Intergenetic	SLC25A14	GPR119
snp2173937	14	14575585	1.4e-09	Intergenetic	SLC25A14	GPR119
snp2173961	14	14576967	5.59e-10	Intron	GPR119
snp2173966	14	14577260	2.14e-09	Intergenetic	GPR119	ENOX2
snp2173967	14	14577262	1.69e-09	Intergenetic	GPR119	ENOX2
snp2173969	14	14577413	7.13e-10	Intergenetic	GPR119	ENOX2
snp2173976	14	14577624	4.15e-10	Intergenetic	GPR119	ENOX2
snp2173977	14	14577641	1.16e-09	Intergenetic	GPR119	ENOX2
snp2173978	14	14577675	4.27e-10	Intergenetic	GPR119	ENOX2
snp2173979	14	14577707	1.17e-09	Intergenetic	GPR119	ENOX2
snp2173980	14	14577723	1.34e-09	Intergenetic	GPR119	ENOX2
snp2173981	14	14577727	2.6e-09	Intergenetic	GPR119	ENOX2
snp2173982	14	14577756	1.63e-09	Intergenetic	GPR119	ENOX2
snp2173985	14	14577900	1.18e-09	Intergenetic	GPR119	ENOX2
snp2173987	14	14577989	3.48e-09	Intergenetic	GPR119	ENOX2
snp2173989	14	14578042	5.03e-10	Intergenetic	GPR119	ENOX2
snp2173997	14	14578198	3.64e-09	Intergenetic	GPR119	ENOX2
snp2173998	14	14578235	5.63e-10	Intergenetic	GPR119	ENOX2
snp2174000	14	14578345	6.28e-10	Intergenetic	GPR119	ENOX2
snp2174001	14	14578360	2.33e-09	Intergenetic	GPR119	ENOX2
snp2174002	14	14578380	8.42e-10	Intergenetic	GPR119	ENOX2
snp2174010	14	14578554	2.47e-10	Intergenetic	GPR119	ENOX2
snp2174012	14	14578720	8.55e-10	Intergenetic	GPR119	ENOX2
snp2174014	14	14578750	1.96e-09	Intergenetic	GPR119	ENOX2
snp2174015	14	14578751	1.62e-09	Intergenetic	GPR119	ENOX2
snp2174018	14	14578801	4.94e-10	Intergenetic	GPR119	ENOX2
snp2174019	14	14578806	5.5e-10	Intergenetic	GPR119	ENOX2
snp2174024	14	14578944	7.41e-10	Intergenetic	GPR119	ENOX2
snp2174025	14	14578945	7.41e-10	Intergenetic	GPR119	ENOX2
snp2174026	14	14578948	8.32e-10	Intergenetic	GPR119	ENOX2
snp2174032	14	14578971	1.29e-09	Intergenetic	GPR119	ENOX2
snp2174037	14	14579017	3.3e-09	Intergenetic	GPR119	ENOX2
snp2174046	14	14579069	2.34e-09	Intergenetic	GPR119	ENOX2
snp2174047	14	14579081	1.25e-09	Intergenetic	GPR119	ENOX2
snp2174062	14	14579301	5.46e-10	Intergenetic	GPR119	ENOX2
snp2174455	14	14591402	1.4e-09	Intron	ENOX2
snp2174459	14	14591497	8.15e-10	Intron	ENOX2
snp2174477	14	14592662	2.08e-09	Intron	ENOX2
snp2174487	14	14593056	3.59e-09	Intron	ENOX2
snp2174562	14	14594760	2.8e-10	Intron	ENOX2
snp2174697	14	14598716	9.27e-10	Intron	ENOX2
snp2174707	14	14599038	2.73e-09	Intron	ENOX2
snp2174714	14	14599065	2.45e-09	Intron	ENOX2
snp2174719	14	14599168	1.55e-09	Intron	ENOX2
snp2174732	14	14599407	2.26e-09	Intron	ENOX2
snp2174742	14	14600115	7.68e-10	Intron	ENOX2
snp2174743	14	14600118	9.25e-10	Intron	ENOX2
snp2174748	14	14600229	2.41e-09	Intron	ENOX2
snp2174792	14	14603112	1.83e-09	Intron	ENOX2
snp2174796	14	14603430	2.19e-09	Intron	ENOX2
snp2174864	14	14607559	5.36e-10	Intron	ENOX2
snp2174866	14	14607610	9.37e-10	Intron	ENOX2
snp2174888	14	14608151	1.66e-09	Intron	ENOX2
snp2174889	14	14608350	1.25e-09	Intron	ENOX2
snp2174897	14	14608601	1.75e-09	Intron	ENOX2
snp2174898	14	14608647	1.01e-09	Intron	ENOX2
snp2174899	14	14608648	9.4e-10	Intron	ENOX2
snp2174900	14	14608658	1.24e-09	Intron	ENOX2
snp2174901	14	14608667	6.11e-10	Intron	ENOX2
snp2174902	14	14608672	2.23e-10	Intron	ENOX2
snp2174905	14	14608848	8.85e-10	Intron	ENOX2
snp2174921	14	14609026	1.01e-09	Intron	ENOX2
snp2174926	14	14609126	1.26e-09	Intron	ENOX2
snp2174940	14	14609374	1.53e-09	Intron	ENOX2
snp2175017	14	14611750	2.53e-09	Intron	ENOX2
snp2175018	14	14611751	2.53e-09	Intron	ENOX2
snp2175028	14	14612197	3.61e-09	Intron	ENOX2
snp2175042	14	14612830	8.36e-10	Intron	ENOX2
snp2175064	14	14613277	1.57e-09	Intron	ENOX2
snp2175082	14	14613718	3.18e-09	Intron	ENOX2
snp2175086	14	14613820	4.4e-10	Intron	ENOX2
snp2175089	14	14613937	2.41e-09	Intron	ENOX2
snp2175090	14	14613948	2.52e-09	Intron	ENOX2
snp2175111	14	14614587	1.83e-09	Intron	ENOX2
snp2175139	14	14615386	3.29e-09	Intron	ENOX2
snp2175140	14	14615399	8.68e-10	Intron	ENOX2
snp2175141	14	14615415	9.24e-10	Intron	ENOX2
snp2175146	14	14615843	2.72e-09	Intron	ENOX2
snp2175152	14	14615999	2.11e-09	Intron	ENOX2
snp2175175	14	14617298	5.92e-10	Intron	ENOX2
snp2175185	14	14618265	1.04e-09	Intron	ENOX2
snp2175189	14	14618776	2.25e-09	Intron	ENOX2
snp2175190	14	14618777	2.25e-09	Intron	ENOX2
snp2175198	14	14619547	1.25e-09	Intron	ENOX2
snp2175218	14	14620344	2.66e-09	Intron	ENOX2
snp2175245	14	14621538	3.14e-09	Intron	ENOX2
snp2175246	14	14621553	8.71e-10	Intron	ENOX2
snp2175251	14	14621665	1.32e-09	Intron	ENOX2
snp2175253	14	14621710	3.02e-09	Intron	ENOX2
snp2175272	14	14622628	6.11e-10	Intron	ENOX2
snp2175278	14	14622744	1.18e-09	Intron	ENOX2
snp2175284	14	14622795	3.36e-09	Intron	ENOX2
snp2175290	14	14622858	2.53e-09	Intron	ENOX2
snp2175527	14	14632389	1.23e-09	Intron	ENOX2
snp2175531	14	14632437	3.46e-09	Intron	ENOX2
snp2175541	14	14632600	3.74e-09	Intron	ENOX2
snp2175542	14	14632601	3.49e-09	Intron	ENOX2
snp2175543	14	14632607	1.42e-09	Intron	ENOX2
snp2175553	14	14633530	1.29e-09	Intron	ENOX2
snp2175557	14	14633616	6.93e-10	Intron	ENOX2
snp2175574	14	14634007	7.12e-10	Intron	ENOX2
snp2175584	14	14634622	1.06e-09	Intron	ENOX2
snp2175585	14	14634661	1.54e-09	Intron	ENOX2
snp2175586	14	14634680	6.18e-10	Intron	ENOX2
snp2175587	14	14634704	2.91e-09	Intron	ENOX2
snp2175588	14	14634741	1.31e-09	Intron	ENOX2
snp2175590	14	14634800	1.97e-09	Intron	ENOX2
snp2175593	14	14634861	1.99e-09	Intron	ENOX2
snp2175595	14	14634877	3.64e-09	Intron	ENOX2
snp2175616	14	14635366	3.95e-09	Intron	ENOX2
snp2175617	14	14635379	3.95e-09	Intron	ENOX2
snp2175618	14	14635421	8.95e-10	Intron	ENOX2
snp2175620	14	14635494	1.83e-09	Intron	ENOX2
snp2175637	14	14635778	2.89e-09	Intron	ENOX2
snp2175642	14	14635873	8.99e-10	Intron	ENOX2
snp2175646	14	14635927	1.58e-09	Intron	ENOX2
snp2175811	14	14639272	5.25e-10	Intergenetic	ENOX2	RGCC
snp2175812	14	14639275	9.56e-10	Intergenetic	ENOX2	RGCC
snp2175814	14	14639303	1.37e-09	Intergenetic	ENOX2	RGCC
snp2175823	14	14639506	2.57e-09	Intergenetic	ENOX2	RGCC
snp2175825	14	14639605	2.74e-09	Intergenetic	ENOX2	RGCC
snp2175827	14	14639660	4.77e-10	Intergenetic	ENOX2	RGCC
snp2175828	14	14639704	2.66e-09	Intergenetic	ENOX2	RGCC
snp2175833	14	14640293	1.51e-09	Intergenetic	ENOX2	RGCC
snp2175834	14	14640378	2.23e-10	Intergenetic	ENOX2	RGCC
snp2175835	14	14640411	3.62e-09	Intergenetic	ENOX2	RGCC
snp2175837	14	14640518	3.23e-09	Intergenetic	ENOX2	RGCC
snp2175850	14	14640908	3.4e-10	Intergenetic	ENOX2	RGCC
snp2175851	14	14640924	2.32e-10	Intergenetic	ENOX2	RGCC
snp2175852	14	14640933	8.84e-10	Intergenetic	ENOX2	RGCC
snp2175855	14	14640969	8.83e-10	Intergenetic	ENOX2	RGCC
snp2175856	14	14640983	7.04e-10	Intergenetic	ENOX2	RGCC
snp2175867	14	14641139	3.75e-09	Intergenetic	ENOX2	RGCC
snp2176442	14	14667492	1.17e-10	Intron	CLCN5
snp2176443	14	14667493	1.17e-10	Intron	CLCN5
snp2176451	14	14667685	4.56e-11	Intron	CLCN5
snp2176456	14	14667741	6.91e-10	Intron	CLCN5
snp2176458	14	14667919	6.65e-11	Intron	CLCN5
snp2176462	14	14668019	3.57e-10	Intron	CLCN5
snp2176467	14	14668182	2.92e-09	Intron	CLCN5
snp2176469	14	14668235	1.17e-09	Intron	CLCN5
snp2176470	14	14668311	5.87e-11	Intron	CLCN5
snp2176480	14	14668466	6.28e-11	Intron	CLCN5
snp2176485	14	14668683	6.99e-10	Intron	CLCN5
snp2176487	14	14668693	2.58e-10	Intron	CLCN5
snp2176496	14	14668949	1.66e-10	Intron	CLCN5
snp2176507	14	14669259	1.4e-10	Intron	CLCN5
snp2176510	14	14669410	6.86e-11	Intron	CLCN5
snp2176511	14	14669413	3e-11	Intron	CLCN5
snp2176512	14	14669414	8.58e-11	Intron	CLCN5
snp2176513	14	14669456	2.95e-10	Intron	CLCN5
snp2176514	14	14669620	9.94e-10	Intron	CLCN5
snp2176516	14	14669639	4.89e-11	Intron	CLCN5
snp2176520	14	14669907	2.78e-11	Intron	CLCN5
snp2176522	14	14669938	1.31e-10	Intron	CLCN5
snp2176523	14	14669982	4.44e-10	Intron	CLCN5
snp2176525	14	14670005	4.69e-10	Intron	CLCN5
snp2176535	14	14670155	8.89e-11	Intron	CLCN5
snp2176548	14	14670416	1.36e-10	Intron	CLCN5
snp2176549	14	14670456	7.29e-10	Intron	CLCN5
snp2176550	14	14670471	9.74e-10	Intron	CLCN5
snp2176555	14	14670776	2.5e-10	Intron	CLCN5
snp2176556	14	14670799	2.57e-09	Intron	CLCN5
snp2176558	14	14670840	7.78e-10	Intron	CLCN5
snp2176559	14	14670849	1.32e-09	Intron	CLCN5
snp2176560	14	14670855	9.05e-10	Intron	CLCN5
snp2176562	14	14670878	9.92e-10	Intron	CLCN5
snp2176563	14	14670887	1.73e-09	Intron	CLCN5
snp2176564	14	14670914	1.69e-10	Intron	CLCN5
snp2176565	14	14671015	1.42e-09	Intron	CLCN5
snp2176567	14	14671032	8.67e-10	Intron	CLCN5
snp2176575	14	14671168	1.87e-09	Intron	CLCN5
snp2176577	14	14671209	7.64e-10	Intron	CLCN5
snp2176578	14	14671223	5.44e-10	Intron	CLCN5
snp2176579	14	14671256	7.7e-11	Intron	CLCN5
snp2176582	14	14671354	1.37e-09	Intron	CLCN5
snp2176583	14	14671361	3.26e-10	Intron	CLCN5
snp2176590	14	14671596	2.74e-09	Intron	CLCN5
snp2176604	14	14671939	2.21e-10	Intron	CLCN5
snp2176606	14	14672016	1.32e-10	Intron	CLCN5
snp2176609	14	14672116	5.36e-11	Intron	CLCN5
snp2176610	14	14672121	7.11e-12	Intron	CLCN5
snp2176611	14	14672129	7.11e-12	Intron	CLCN5
snp2176621	14	14672467	1.25e-09	Intron	CLCN5
snp2176622	14	14672478	1.74e-09	Intron	CLCN5
snp2176623	14	14672526	2.89e-10	Intron	CLCN5
snp2176626	14	14672572	1.46e-09	Intron	CLCN5
snp2176627	14	14672579	4.28e-10	Intron	CLCN5
snp2176629	14	14672675	2.2e-10	Intron	CLCN5
snp2176630	14	14672676	2.2e-10	Intron	CLCN5
snp2176657	14	14673386	7.51e-10	Intron	CLCN5
snp2176660	14	14673691	1.22e-10	Intron	CLCN5
snp2176667	14	14674419	2.5e-10	Intron	CLCN5
snp2176669	14	14674434	2.91e-10	Intron	CLCN5
snp2176672	14	14674484	7.1e-10	Intron	CLCN5
snp2176710	14	14675482	9.03e-12	Intron	CLCN5
snp2176713	14	14675749	3.24e-10	Intron	CLCN5
snp2176715	14	14675787	1.82e-10	Intron	CLCN5
snp2176742	14	14676421	1.52e-10	Intron	CLCN5
snp2176743	14	14676436	4.98e-10	Intron	CLCN5
snp2176744	14	14676492	3.3e-11	Intron	CLCN5
snp2176749	14	14676576	1.71e-10	Intron	CLCN5
snp2176750	14	14676581	1.15e-10	Intron	CLCN5
snp2176751	14	14676705	4e-10	Intron	CLCN5
snp2176753	14	14677039	7.63e-10	Intron	CLCN5
snp2176758	14	14677221	1.72e-10	Intron	CLCN5
snp2176760	14	14677355	1.58e-10	Intron	CLCN5
snp2176762	14	14677461	8.6e-11	Intron	CLCN5
snp2176763	14	14677462	8.6e-11	Intron	CLCN5
snp2176768	14	14677738	3.55e-10	Intron	CLCN5
snp2176769	14	14677759	2.09e-10	Intron	CLCN5
snp2176770	14	14677768	3.38e-10	Intron	CLCN5
snp2176775	14	14677940	2.87e-11	Intron	CLCN5
snp2176778	14	14677970	2.06e-10	Intron	CLCN5
snp2176780	14	14678002	1.1e-10	Intron	CLCN5
snp2176781	14	14678005	3.05e-11	Intron	CLCN5
snp2176783	14	14678018	3.05e-11	Intron	CLCN5
snp2176806	14	14679135	3.09e-09	Intron	CLCN5
snp2176812	14	14679372	5.42e-10	Intron	CLCN5
snp2176813	14	14679423	1.34e-10	Intron	CLCN5
snp2176825	14	14680208	9.72e-12	Intron	CLCN5
snp2176827	14	14680346	1.2e-10	Intron	CLCN5
snp2176828	14	14680521	8.97e-11	Intron	CLCN5
snp2176830	14	14680558	2.04e-10	Intron	CLCN5
snp2176834	14	14680750	1.68e-11	Intron	CLCN5
snp2176837	14	14680891	3.74e-09	Intron	CLCN5
snp2176844	14	14681660	5.73e-10	Intron	CLCN5
snp2176852	14	14681905	5.74e-10	Intron	CLCN5
snp2176870	14	14682478	2.47e-11	Intron	CLCN5
snp2176876	14	14682957	4.22e-10	Intron	CLCN5
snp2176882	14	14683389	1.7e-09	Intron	CLCN5
snp2176883	14	14683406	3.55e-11	Intron	CLCN5
snp2176892	14	14684067	7.26e-10	Intron	CLCN5
snp2176898	14	14684135	5.6e-10	Intron	CLCN5
snp2176899	14	14684154	1.16e-11	Intron	CLCN5
snp2176901	14	14684220	5.09e-11	Intron	CLCN5
snp2176902	14	14684241	9.6e-12	Intron	CLCN5
snp2176906	14	14684455	6.45e-11	Intron	CLCN5
snp2176907	14	14684459	4.23e-11	Intron	CLCN5
snp2176909	14	14684476	1.12e-10	Intron	CLCN5
snp2176910	14	14684478	2.67e-11	Intron	CLCN5
snp2176911	14	14684499	2.12e-11	Intron	CLCN5
snp2176912	14	14684506	5.12e-12	Intron	CLCN5
snp2176913	14	14684571	1e-10	Intron	CLCN5
snp2176914	14	14684578	7.92e-11	Intron	CLCN5
snp2176915	14	14684661	2.83e-10	Intron	CLCN5
snp2176922	14	14684967	1.04e-10	Intron	CLCN5
snp2176925	14	14685077	3.03e-10	Intron	CLCN5
snp2176931	14	14685298	5.1e-10	Intron	CLCN5
snp2176933	14	14685360	1.24e-10	Intron	CLCN5
snp2176935	14	14685591	4.32e-10	Intron	CLCN5
snp2176939	14	14685711	1.96e-09	Intron	CLCN5
snp2176940	14	14685720	1.66e-09	Intron	CLCN5
snp2176950	14	14685943	3.36e-10	Intron	CLCN5
snp2176953	14	14686096	1.31e-09	Intron	CLCN5
snp2176957	14	14686175	9.25e-10	Intron	CLCN5
snp2176964	14	14686370	2.74e-10	Intron	CLCN5
snp2176965	14	14686400	2.75e-09	Intron	CLCN5
snp2176973	14	14686861	1.06e-10	Intron	CLCN5
snp2176978	14	14687079	4.79e-10	Intron	CLCN5
snp2176979	14	14687124	1.3e-10	Intron	CLCN5
snp2176980	14	14687175	3.79e-09	Intron	CLCN5
snp2177000	14	14687698	6.32e-11	Intron	CLCN5
snp2177001	14	14687716	3.2e-11	Intron	CLCN5
snp2177003	14	14687720	4.87e-11	Intron	CLCN5
snp2177004	14	14687762	2.15e-11	Intron	CLCN5
snp2177007	14	14688006	4.83e-11	Intron	CLCN5
snp2177012	14	14688106	2.08e-10	Intron	CLCN5
snp2177018	14	14688220	2.3e-10	Intron	CLCN5
snp2177019	14	14688229	1.29e-10	Intron	CLCN5
snp2177020	14	14688270	5.02e-11	Intron	CLCN5
snp2177025	14	14688300	2.86e-09	Intron	CLCN5
snp2177026	14	14688305	2.88e-11	Intron	CLCN5
snp2177027	14	14688329	2.58e-09	Intron	CLCN5
snp2177043	14	14689467	3.67e-10	Intron	CLCN5
snp2177044	14	14689480	1.87e-10	Intron	CLCN5
snp2177053	14	14689846	3.14e-10	Intron	CLCN5
snp2177060	14	14690660	8.01e-11	Intron	CLCN5
snp2177061	14	14690705	5.21e-11	Intron	CLCN5
snp2177064	14	14690946	4.14e-10	Intron	CLCN5
snp2177065	14	14690979	9.86e-10	Intron	CLCN5
snp2177066	14	14690980	2.66e-09	Intron	CLCN5
snp2177067	14	14690990	5.24e-10	Intron	CLCN5
snp2177068	14	14691034	7.53e-10	Intron	CLCN5
snp2177072	14	14691159	1.47e-09	Intron	CLCN5
snp2177073	14	14691166	1.45e-09	Intron	CLCN5
snp2177074	14	14691179	8.83e-10	Intron	CLCN5
snp2177076	14	14691290	7.46e-10	Intron	CLCN5
snp2177080	14	14691453	1.64e-10	Intron	CLCN5
snp2177081	14	14691477	4.14e-10	Intron	CLCN5
snp2177082	14	14691505	4.14e-10	Intron	CLCN5
snp2177083	14	14691507	3.8e-10	Intron	CLCN5
snp2177087	14	14691879	3.61e-10	Intron	CLCN5
snp2177088	14	14691934	1.98e-10	Intron	CLCN5
snp2177108	14	14692516	3.09e-10	Intron	CLCN5
snp2177109	14	14692518	2.23e-10	Intron	CLCN5
snp2177110	14	14692667	4.84e-10	Intron	CLCN5
snp2177111	14	14692720	1.45e-10	Intron	CLCN5
snp2177112	14	14692724	1.45e-10	Intron	CLCN5
snp2177113	14	14692737	5.26e-11	Intron	CLCN5
snp2177116	14	14692750	8.65e-10	Intron	CLCN5
snp2177117	14	14692833	1.41e-10	Intron	CLCN5
snp2177121	14	14693351	4.08e-11	Intron	CLCN5
snp2177122	14	14693373	7.55e-10	Intron	CLCN5
snp2177134	14	14693830	1.84e-12	Intron	CLCN5
snp2177136	14	14693859	1.08e-12	Intron	CLCN5
snp2177158	14	14694512	1.11e-11	Intron	CLCN5
snp2177159	14	14694597	8.77e-10	Intron	CLCN5
snp2177165	14	14694708	2.83e-11	Intron	CLCN5
snp2177175	14	14694848	2.01e-09	Intron	CLCN5
snp2177184	14	14695280	4.21e-10	Intron	CLCN5
snp2177185	14	14695304	8.14e-10	Intron	CLCN5
snp2177187	14	14695614	3.83e-09	Intron	CLCN5
snp2177190	14	14695771	3.5e-10	Intron	CLCN5
snp2177191	14	14695788	2.74e-10	Intron	CLCN5
snp2177192	14	14695800	4.44e-10	Intron	CLCN5
snp2177194	14	14695823	1.27e-09	Intron	CLCN5
snp2177195	14	14695825	7.9e-10	Intron	CLCN5
snp2177197	14	14695960	6.48e-11	Intron	CLCN5
snp2177199	14	14696067	1.5e-10	Intron	CLCN5
snp2177201	14	14696187	2.18e-10	Intron	CLCN5
snp2177203	14	14696250	9.18e-11	Intron	CLCN5
snp2177212	14	14697154	2.21e-09	Intron	CLCN5
snp2177215	14	14697359	1.71e-10	Intron	CLCN5
snp2177218	14	14697493	1.61e-10	Intron	CLCN5
snp2177219	14	14697583	6.57e-10	Intron	CLCN5
snp2177222	14	14697799	3.44e-10	Intron	CLCN5
snp2177224	14	14697995	4.93e-11	Intergenetic	CLCN5	TNFSF10
snp2177226	14	14698019	5.92e-10	Intergenetic	CLCN5	TNFSF10
snp2177227	14	14698025	3.33e-10	Intergenetic	CLCN5	TNFSF10
snp2177232	14	14698118	3.21e-09	Intergenetic	CLCN5	TNFSF10
snp2177238	14	14698292	4.15e-11	Intergenetic	CLCN5	TNFSF10
snp2177244	14	14698481	3.99e-10	Intergenetic	CLCN5	TNFSF10
snp2177291	14	14700935	3.56e-10	Intergenetic	CLCN5	TNFSF10
snp2177402	14	14704996	2.27e-10	Intergenetic	CLCN5	TNFSF10
snp2177419	14	14705512	7.07e-11	Intergenetic	CLCN5	TNFSF10
snp2177436	14	14705820	1e-10	Intergenetic	CLCN5	TNFSF10
snp2177447	14	14706037	2.14e-09	Intergenetic	CLCN5	TNFSF10
snp2177472	14	14706543	7.57e-10	Intron	TNFSF10
snp2177558	14	14708395	6.63e-11	Intron	TNFSF10
snp2177570	14	14708604	6.63e-11	Intron	TNFSF10
snp2177584	14	14708948	4.89e-11	Intron	TNFSF10
snp2177593	14	14709141	8.73e-11	Intron	TNFSF10
snp2177617	14	14709785	5.83e-11	Intron	TNFSF10
snp2177620	14	14709902	4.32e-11	Intron	TNFSF10
snp2177621	14	14709931	6.63e-11	Intron	TNFSF10
snp2178067	14	14729084	1.55e-10	Intron	Bcorl1
snp2178070	14	14729223	4.8e-12	Intron	Bcorl1
snp2178078	14	14729415	3.16e-10	Intron	Bcorl1
snp2178085	14	14729837	8.22e-10	Intron	Bcorl1
snp2178092	14	14730059	1.86e-10	Intron	Bcorl1
snp2178096	14	14730104	1.27e-10	Intron	Bcorl1
snp2178099	14	14730148	2.56e-10	Intron	Bcorl1
snp2178105	14	14730384	1.07e-10	Intron	Bcorl1
snp2178111	14	14730672	8.13e-10	Intron	Bcorl1
snp2178128	14	14731089	1.89e-10	Intron	Bcorl1
snp2178136	14	14731675	7.31e-10	Intron	Bcorl1
snp2178139	14	14731876	2.24e-09	Intron	Bcorl1
snp2178149	14	14732442	3.07e-09	Intron	Bcorl1
snp2178152	14	14732460	3.52e-09	Intron	Bcorl1
snp2178153	14	14732493	3.23e-09	Intron	Bcorl1
snp2178269	14	14739312	1.02e-10	Intergenetic	Bcorl1	UTP14A
snp2178332	14	14741828	2.01e-11	Intergenetic	Bcorl1	UTP14A
snp2178340	14	14742015	1.19e-09	Intergenetic	Bcorl1	UTP14A
snp2178346	14	14742147	2.18e-10	Intergenetic	Bcorl1	UTP14A
snp2178354	14	14742449	2.54e-10	Intergenetic	Bcorl1	UTP14A
snp2178355	14	14742450	4.34e-10	Intergenetic	Bcorl1	UTP14A
snp2178403	14	14745706	1.81e-09	Intergenetic	Bcorl1	UTP14A
snp2178537	14	14749257	8.45e-11	Intergenetic	Bcorl1	UTP14A
snp2178764	14	14754784	5.48e-10	Intergenetic	UTP14	AZDHHC9
snp2178776	14	14755569	1.18e-11	Intron	ZDHHC9
snp2178777	14	14755583	2.59e-10	Intron	ZDHHC9
snp2178781	14	14755673	2.7e-11	Intron	ZDHHC9
snp2178785	14	14755712	3.79e-09	Intron	ZDHHC9
snp2178806	14	14756212	1.29e-10	Intron	ZDHHC9
snp2178810	14	14756270	4.02e-11	Intron	ZDHHC9
snp2178832	14	14756623	2.73e-10	Intron	ZDHHC9
snp2178835	14	14756633	5.09e-11	Intron	ZDHHC9
snp2178844	14	14756939	4.2e-11	Intron	ZDHHC9
snp2178854	14	14757186	2.83e-10	Intron	ZDHHC9
snp2178859	14	14757653	2.46e-11	Intron	ZDHHC9
snp2178881	14	14758242	2.78e-09	Intron	ZDHHC9
snp2178926	14	14759813	2.84e-10	Intron	ZDHHC9
snp2178931	14	14759987	1.42e-11	Intron	ZDHHC9
snp2178936	14	14760043	8.17e-12	Intron	ZDHHC9
snp2178937	14	14760057	8.58e-12	Intron	ZDHHC9
snp2178938	14	14760061	1.42e-11	Intron	ZDHHC9
snp2178939	14	14760120	2.05e-11	Intron	ZDHHC9
snp2178940	14	14760121	2.05e-11	Intron	ZDHHC9
snp2178946	14	14760225	1.07e-10	Intron	ZDHHC9
snp2178982	14	14761060	4.09e-11	Intron	ZDHHC9
snp2178999	14	14761826	9.51e-12	Intron	ZDHHC9
snp2179002	14	14761908	1.24e-09	Intron	ZDHHC9
snp2179248	14	14770521	9.61e-12	Intron	SASH3
snp2179250	14	14770563	5.93e-12	Intergenetic	SASH3	XPNPEP2
snp2179252	14	14770621	3.52e-10	Intergenetic	SASH3	XPNPEP2
snp2179254	14	14770713	1.79e-11	Intergenetic	SASH3	XPNPEP2
snp2179255	14	14770719	1.17e-09	Intergenetic	SASH3	XPNPEP2
snp2179256	14	14770722	1.17e-09	Intergenetic	SASH3	XPNPEP2
snp2179325	14	14773413	6.41e-12	Intron	XPNPEP2
snp2179326	14	14773415	2.66e-10	Intron	XPNPEP2
snp2179488	14	14778977	5.35e-13	Intron	APLN
snp2179489	14	14779135	1.01e-12	Intron	APLN
snp2179497	14	14779463	9.1e-11	Intron	APLN
snp2179499	14	14779761	7.84e-12	Intron	APLNOCRL
snp2179513	14	14780171	1.25e-12	Intron	APLNOCRL
snp2179518	14	14780517	3.5e-12	Intron	APLNOCRL
snp2179536	14	14780830	2.5e-13	Intron	APLNOCRL
snp2179539	14	14780885	2.76e-09	Intron	APLNOCRL
snp2179544	14	14781110	5.76e-11	Intron	APLNOCRL
snp2179610	14	14783110	3.21e-13	Intron	APLNOCRL
snp2179611	14	14783114	8.05e-12	Intron	APLNOCRL
snp2179635	14	14783768	1.83e-13	Intron	APLNOCRL
snp2179978	14	14792632	1.31e-13	Intron	APLNOCRL
snp2179987	14	14792864	2.7e-12	Intron	APLNOCRL
snp2179994	14	14793046	4.68e-10	Intron	APLNOCRL
snp2180011	14	14793432	1.55e-11	Intron	APLNOCRL
snp2180021	14	14793654	2.38e-11	Intron	APLNOCRL
snp2180051	14	14794301	7.64e-13	Intron	APLNOCRL
snp2180063	14	14794487	1.13e-09	Intron	APLNOCRL
snp2180096	14	14795793	8.38e-11	Intron	APLNOCRL
snp2180097	14	14795795	1.31e-10	Intron	APLNOCRL
snp2180103	14	14796180	1.09e-10	Intron	APLNOCRL
snp2180120	14	14796467	1.6e-11	Intron	APLNOCRL
snp2180136	14	14796917	3.37e-12	Intron	APLNOCRL
snp2180142	14	14797072	2.74e-12	Intron	APLNOCRL
snp2180151	14	14797301	2.71e-10	Intron	APLNOCRL
snp2180152	14	14797302	4e-10	Intron	APLNOCRL
snp2180157	14	14797555	2.61e-13	Intron	APLNOCRL
snp2180158	14	14797556	1.1e-12	Intron	APLNOCRL
snp2180159	14	14797564	3.31e-11	Intron	APLNOCRL
snp2180162	14	14797732	2.23e-11	Intron	APLNOCRL
snp2180163	14	14797750	1.41e-11	Intron	APLNOCRL
snp2180165	14	14797764	2.33e-09	Intron	APLNOCRL
snp2180166	14	14797846	8.57e-10	Intron	APLNOCRL
snp2180178	14	14798354	1.77e-09	Intron	APLNOCRL
snp2180207	14	14799053	3.54e-11	Intron	APLNOCRL
snp2180226	14	14799552	3.2e-12	Intron	APLNOCRL
snp2180243	14	14800223	1.65e-12	Intron	APLNOCRL
snp2180249	14	14800392	3.01e-12	Intron	APLNOCRL
snp2180257	14	14800626	1.46e-09	Intron	APLNOCRL
snp2180278	14	14801177	4.65e-11	Intron	APLNOCRL
snp2180279	14	14801179	3.85e-11	Intron	APLNOCRL
snp2180294	14	14801525	1.48e-12	Intron	APLNOCRL
snp2180300	14	14801590	2.42e-12	Intron	APLNOCRL
snp2180304	14	14801673	1.75e-11	Intron	APLNOCRL
snp2180312	14	14801718	4.13e-11	Intron	APLNOCRL
snp2180319	14	14802283	3.17e-09	Intron	APLNOCRL
snp2180342	14	14802683	7.22e-12	Intron	APLNOCRL
snp2180344	14	14802873	1.03e-11	Intron	APLNOCRL
snp2180346	14	14802894	1.5e-12	Intron	APLNOCRL
snp2180353	14	14803158	2.61e-13	Intron	APLNOCRL
snp2180362	14	14803542	3.11e-12	Intron	APLNOCRL
snp2180363	14	14803548	3.11e-12	Intron	APLNOCRL
snp2180364	14	14803551	4.03e-12	Intron	APLNOCRL
snp2180370	14	14804297	9.34e-10	Intron	ERCC6L
snp2180582	14	14811962	1.44e-12	Intergenetic	PIN4	Nhsl2
snp2180594	14	14812493	9.08e-12	Intron	Nhsl2
snp2180616	14	14813356	2.89e-09	Intron	Nhsl2
snp2180619	14	14813381	9.56e-12	Intron	Nhsl2
snp2180620	14	14813463	2.99e-12	Intron	Nhsl2
snp2180623	14	14813543	2.72e-12	Intron	Nhsl2
snp2180624	14	14813546	2.72e-12	Intron	Nhsl2
snp2180626	14	14813738	4.05e-12	Intron	Nhsl2
snp2180635	14	14814021	2.93e-12	Intergenetic	Nhsl2	NHSL2
snp2181003	14	14830694	1.7e-10	Intron	NHSL2
snp2181006	14	14830752	8.33e-12	Intron	NHSL2
snp2181014	14	14831021	5.37e-10	Intron	NHSL2
snp2181026	14	14831417	2.9e-11	Intron	NHSL2
snp2181037	14	14831943	7.38e-11	Intergenetic	NHSL2	MID2
snp2181121	14	14833966	3.36e-10	Intergenetic	NHSL2	MID2
snp2181313	14	14839657	1.43e-09	Intergenetic	NHSL2	MID2
snp2181458	14	14844374	7.43e-10	Intergenetic	NHSL2	MID2
snp2181460	14	14844383	1.85e-09	Intergenetic	NHSL2	MID2
snp2181469	14	14844509	2.93e-09	Intergenetic	NHSL2	MID2
snp2181557	14	14847233	1.46e-09	Intergenetic	NHSL2	MID2
snp2181566	14	14847409	6.84e-10	Intergenetic	NHSL2	MID2
snp2181609	14	14848440	1.72e-09	Intergenetic	NHSL2	MID2
snp2181668	14	14850050	8.21e-10	Intergenetic	NHSL2	MID2
snp2181701	14	14851322	1.26e-09	Intergenetic	NHSL2	MID2
snp2181911	14	14856511	7.42e-11	Intergenetic	NHSL2	MID2
snp2181915	14	14856544	2.76e-10	Intergenetic	NHSL2	MID2
snp2181916	14	14856545	5.31e-10	Intergenetic	NHSL2	MID2
snp2181943	14	14857210	3.1e-13	Intergenetic	NHSL2	MID2
snp2181944	14	14857271	7.93e-12	Intergenetic	NHSL2	MID2
snp2181960	14	14857964	4.62e-11	Intergenetic	NHSL2	MID2
snp2181964	14	14858012	2.83e-09	Intergenetic	NHSL2	MID2
snp2181965	14	14858014	3.65e-09	Intergenetic	NHSL2	MID2
snp2181972	14	14858210	3.53e-09	Intergenetic	NHSL2	MID2
snp2181973	14	14858215	2.08e-09	Intergenetic	NHSL2	MID2
snp2181991	14	14858569	7.41e-11	Intergenetic	NHSL2	MID2
snp2181999	14	14858758	9.04e-13	Intergenetic	NHSL2	MID2
snp2182023	14	14859413	1.18e-09	Intergenetic	NHSL2	MID2
snp2182025	14	14859430	7.54e-10	Intergenetic	NHSL2	MID2
snp2182034	14	14859721	3.59e-09	Intergenetic	NHSL2	MID2
snp2182053	14	14861102	5.57e-10	Intergenetic	NHSL2	MID2
snp2182059	14	14861311	3.46e-10	Intergenetic	NHSL2	MID2
snp2182060	14	14861370	3.94e-10	Intergenetic	NHSL2	MID2
snp2182063	14	14861446	1.88e-09	Intergenetic	NHSL2	MID2
snp2182218	14	14867378	1.77e-09	Intergenetic	NHSL2	MID2
snp2182219	14	14867380	2.5e-09	Intergenetic	NHSL2	MID2
snp2182224	14	14867519	2.67e-09	Intergenetic	NHSL2	MID2
snp2182236	14	14867805	3.94e-09	Intergenetic	NHSL2	MID2
snp2182237	14	14867812	3.37e-09	Intergenetic	NHSL2	MID2
snp2182271	14	14869365	2.14e-09	Intergenetic	NHSL2	MID2
snp2182272	14	14869433	3.71e-09	Intergenetic	NHSL2	MID2
snp2182393	14	14872636	4.69e-13	Intergenetic	NHSL2	MID2
snp2182401	14	14872875	1.82e-14	Intergenetic	NHSL2	MID2
snp2182410	14	14873330	3.39e-13	Intergenetic	NHSL2	MID2
snp2182417	14	14873404	6.13e-13	Intergenetic	NHSL2	MID2
snp2182421	14	14873639	1.24e-10	Intergenetic	NHSL2	MID2
snp2182422	14	14873644	1.1e-09	Intergenetic	NHSL2	MID2
snp2182423	14	14873647	2.31e-10	Intergenetic	NHSL2	MID2
snp2182431	14	14874188	4.73e-15	Intergenetic	NHSL2	MID2
snp2182440	14	14874724	3.44e-10	Intergenetic	NHSL2	MID2
snp2182451	14	14874950	9.05e-14	Intergenetic	NHSL2	MID2
snp2182461	14	14875110	1.54e-16	Intergenetic	NHSL2	MID2
snp2182465	14	14875262	2.85e-11	Intergenetic	NHSL2	MID2
snp2182466	14	14875335	1.36e-10	Intergenetic	NHSL2	MID2
snp2182472	14	14875593	2.3e-16	Intergenetic	NHSL2	MID2
snp2182482	14	14876057	4.89e-13	Intron	MID2
snp2182486	14	14876087	1.12e-15	Intron	MID2
snp2182493	14	14876366	2.64e-15	Intron	MID2
snp2182503	14	14876448	1.91e-15	Intron	MID2
snp2182515	14	14876596	2.96e-15	Intron	MID2
snp2182799	14	14884819	3.84e-11	Intron	MID2
snp2182813	14	14885221	4.1e-10	Intron	MID2
snp2182980	14	14889318	3.57e-09	Intron	MID2
snp2182988	14	14889526	1.5e-09	Intron	MID2
snp2182989	14	14889528	3.16e-09	Intron	MID2
snp2183011	14	14890011	1.02e-09	Intron	MID2
snp2183103	14	14892651	3.22e-11	Intron	MID2
snp2183111	14	14893015	2.78e-09	Intron	MID2
snp2183117	14	14893421	8.57e-11	Intron	MID2
snp2183121	14	14893627	7.82e-11	Intergenetic	MID2	TSC22D3
snp2183122	14	14893629	2.03e-10	Intergenetic	MID2	TSC22D3
snp2183126	14	14893682	2.39e-11	Intergenetic	MID2	TSC22D3
snp2183137	14	14893933	2.99e-12	Intergenetic	MID2	TSC22D3
snp2183138	14	14893978	9.85e-11	Intergenetic	MID2	TSC22D3
snp2183145	14	14894157	3.04e-09	Intergenetic	MID2	TSC22D3
snp2183416	14	14900976	2.69e-10	Intergenetic	MID2	TSC22D3
snp2183441	14	14901503	2.78e-10	Intergenetic	MID2	TSC22D3
snp2183768	14	14915210	9.05e-10	Intergenetic	MID2	TSC22D3
snp2183773	14	14915357	1.23e-09	Intergenetic	MID2	TSC22D3
snp2183779	14	14915847	3.29e-10	Intergenetic	MID2	TSC22D3
snp2183784	14	14915995	1.05e-10	Intergenetic	MID2	TSC22D3
snp2183785	14	14916007	2.92e-09	Intergenetic	MID2	TSC22D3
snp2183791	14	14916244	3.19e-10	Intergenetic	MID2	TSC22D3
snp2183796	14	14916321	1.01e-10	Intergenetic	MID2	TSC22D3
snp2183798	14	14916427	6.13e-10	Intergenetic	MID2	TSC22D3
snp2183813	14	14916802	2.88e-09	Intergenetic	MID2	TSC22D3
snp2183818	14	14917020	2.85e-09	Intergenetic	MID2	TSC22D3
snp2183834	14	14917575	2.42e-09	Intergenetic	MID2	TSC22D3
snp2183850	14	14917881	3.84e-11	Intergenetic	MID2	TSC22D3
snp2183864	14	14918136	1e-09	Intergenetic	MID2	TSC22D3
snp2183874	14	14918270	1.11e-10	Intergenetic	MID2	TSC22D3
snp2183884	14	14918433	2.53e-11	Intergenetic	MID2	TSC22D3
snp2183890	14	14918587	3.2e-10	Intergenetic	MID2	TSC22D3
snp2183891	14	14918598	5.48e-10	Intergenetic	MID2	TSC22D3
snp2183892	14	14918614	8.66e-10	Intergenetic	MID2	TSC22D3
snp2183893	14	14918752	6.25e-11	Intergenetic	MID2	TSC22D3
snp2183897	14	14918823	2.45e-09	Intergenetic	MID2	TSC22D3
snp2183907	14	14919293	6.14e-10	Intergenetic	MID2	TSC22D3
snp2183916	14	14919529	1.95e-09	Intergenetic	MID2	TSC22D3
snp2183928	14	14920025	2.68e-09	Intergenetic	MID2	TSC22D3
snp2183934	14	14920184	3.3e-09	Intergenetic	MID2	TSC22D3
snp2183935	14	14920185	1.15e-09	Intergenetic	MID2	TSC22D3
snp2183936	14	14920186	9.76e-10	Intergenetic	MID2	TSC22D3
snp2183984	14	14922575	4.32e-11	Intergenetic	MID2	TSC22D3
snp2184008	14	14923158	2.56e-10	Intergenetic	MID2	TSC22D3
snp2184012	14	14923322	3.42e-09	Intergenetic	MID2	TSC22D3
snp2184017	14	14923488	2.52e-10	Intergenetic	MID2	TSC22D3
snp2184030	14	14923755	1.41e-09	Intergenetic	MID2	TSC22D3
snp2184035	14	14923841	2.32e-10	Intergenetic	MID2	TSC22D3
snp2184066	14	14924826	4.71e-10	Intergenetic	MID2	TSC22D3
snp2184067	14	14924836	3.16e-09	Intergenetic	MID2	TSC22D3
snp2184082	14	14925426	3.52e-10	Intergenetic	MID2	TSC22D3
snp2184265	14	14931828	3.83e-10	Intergenetic	MID2	TSC22D3
snp2184268	14	14931930	1.09e-11	Intergenetic	MID2	TSC22D3
snp2184269	14	14931936	1.39e-11	Intergenetic	MID2	TSC22D3
snp2184270	14	14931938	1.43e-10	Intergenetic	MID2	TSC22D3
snp2184293	14	14933571	1.33e-10	Intergenetic	MID2	TSC22D3
snp2184294	14	14933573	1.23e-10	Intergenetic	MID2	TSC22D3
snp2184296	14	14933644	2.54e-09	Intergenetic	MID2	TSC22D3
snp2184297	14	14933698	8.54e-10	Intergenetic	MID2	TSC22D3
snp2184298	14	14933766	3.34e-10	Intergenetic	MID2	TSC22D3
snp2184299	14	14933768	2.92e-10	Intergenetic	MID2	TSC22D3
snp2184300	14	14933796	7.52e-10	Intergenetic	MID2	TSC22D3
snp2184301	14	14933853	1.98e-09	Intergenetic	MID2	TSC22D3
snp2184303	14	14933928	8.37e-10	Intergenetic	MID2	TSC22D3
snp2184306	14	14933963	4.14e-10	Intergenetic	MID2	TSC22D3
snp2184319	14	14934753	1.26e-09	Intergenetic	MID2	TSC22D3
snp2184326	14	14934966	2.15e-09	Intergenetic	MID2	TSC22D3
snp2184328	14	14935032	5.09e-10	Intergenetic	MID2	TSC22D3
snp2184332	14	14935183	1.11e-13	Intergenetic	MID2	TSC22D3
snp2184333	14	14935185	5.97e-14	Intergenetic	MID2	TSC22D3
snp2184334	14	14935191	2.05e-14	Intergenetic	MID2	TSC22D3
snp2184338	14	14935215	3.08e-10	Intergenetic	MID2	TSC22D3
snp2184340	14	14935288	5.29e-14	Intergenetic	MID2	TSC22D3
snp2184341	14	14935290	1.06e-10	Intergenetic	MID2	TSC22D3
snp2184343	14	14935310	2.02e-14	Intergenetic	MID2	TSC22D3
snp2184345	14	14935318	4.82e-11	Intergenetic	MID2	TSC22D3
snp2184346	14	14935361	1.13e-10	Intergenetic	MID2	TSC22D3
snp2184347	14	14935362	5.92e-14	Intergenetic	MID2	TSC22D3
snp2184348	14	14935363	5.92e-14	Intergenetic	MID2	TSC22D3
snp2184351	14	14935397	2.26e-15	Intergenetic	MID2	TSC22D3
snp2184353	14	14935451	2.25e-10	Intergenetic	MID2	TSC22D3
snp2184354	14	14935463	6.16e-15	Intergenetic	MID2	TSC22D3
snp2184359	14	14935497	6.16e-15	Intergenetic	MID2	TSC22D3
snp2184366	14	14935590	1.84e-10	Intergenetic	MID2	TSC22D3
snp2184368	14	14935607	1.82e-10	Intergenetic	MID2	TSC22D3
snp2184372	14	14935659	8.97e-11	Intergenetic	MID2	TSC22D3
snp2184373	14	14935661	5.96e-11	Intergenetic	MID2	TSC22D3
snp2184374	14	14935669	2.49e-11	Intergenetic	MID2	TSC22D3
snp2184377	14	14935797	4.25e-11	Intergenetic	MID2	TSC22D3
snp2184384	14	14936220	8.42e-10	Intergenetic	MID2	TSC22D3
snp2184385	14	14936221	8.42e-10	Intergenetic	MID2	TSC22D3
snp2184393	14	14936579	2.54e-10	Intergenetic	MID2	TSC22D3
snp2184396	14	14936625	1.31e-10	Intergenetic	MID2	TSC22D3
snp2184407	14	14937041	1.2e-09	Intergenetic	MID2	TSC22D3
snp2184511	14	14940629	1.32e-10	Intergenetic	MID2	TSC22D3
snp2184516	14	14940715	1.45e-15	Intergenetic	MID2	TSC22D3
snp2184536	14	14941433	2.55e-10	Intergenetic	MID2	TSC22D3
snp2184573	14	14942773	2.9e-09	Intergenetic	MID2	TSC22D3
snp2184574	14	14942779	1.94e-09	Intergenetic	MID2	TSC22D3
snp2184600	14	14943747	1.33e-09	Intergenetic	MID2	TSC22D3
snp2184610	14	14943969	1.69e-09	Intergenetic	MID2	TSC22D3
snp2184611	14	14943970	2.27e-09	Intergenetic	MID2	TSC22D3
snp2184612	14	14943971	6.46e-10	Intergenetic	MID2	TSC22D3
snp2184624	14	14944268	1.16e-10	Intergenetic	MID2	TSC22D3
snp2184632	14	14944454	2.82e-10	Intergenetic	MID2	TSC22D3
snp2184684	14	14945543	7.09e-10	Intergenetic	MID2	TSC22D3
snp2184685	14	14945548	4.39e-10	Intergenetic	MID2	TSC22D3
snp2184686	14	14945549	1.66e-10	Intergenetic	MID2	TSC22D3
snp2184713	14	14946177	7.9e-16	Intergenetic	MID2	TSC22D3
snp2184765	14	14948172	3.27e-09	Intergenetic	MID2	TSC22D3
snp2185019	14	14956533	5.16e-10	Intergenetic	MID2	TSC22D3
snp2185021	14	14956640	2.58e-10	Intergenetic	MID2	TSC22D3
snp2185026	14	14956875	2.59e-09	Intergenetic	MID2	TSC22D3
snp2185027	14	14956897	5.61e-13	Intergenetic	MID2	TSC22D3
snp2185031	14	14956953	1.42e-13	Intergenetic	MID2	TSC22D3
snp2185032	14	14956954	9.54e-10	Intergenetic	MID2	TSC22D3
snp2185035	14	14956972	9.22e-10	Intergenetic	MID2	TSC22D3
snp2185038	14	14956995	6.71e-10	Intergenetic	MID2	TSC22D3
snp2185039	14	14956996	5.58e-10	Intergenetic	MID2	TSC22D3
snp2185041	14	14957011	2.06e-09	Intergenetic	MID2	TSC22D3
snp2185042	14	14957014	1.91e-10	Intergenetic	MID2	TSC22D3
snp2185043	14	14957015	1.15e-10	Intergenetic	MID2	TSC22D3
snp2185066	14	14957999	2.84e-10	Intergenetic	MID2	TSC22D3
snp2185069	14	14958086	1.71e-09	Intergenetic	MID2	TSC22D3
snp2185073	14	14958213	3.94e-09	Intergenetic	MID2	TSC22D3
snp2185074	14	14958217	2.13e-09	Intergenetic	MID2	TSC22D3
snp2185080	14	14958283	2.37e-09	Intergenetic	MID2	TSC22D3
snp2185087	14	14958431	4.55e-10	Intergenetic	MID2	TSC22D3
snp2185091	14	14959066	5.89e-10	Intergenetic	MID2	TSC22D3
snp2185092	14	14959071	2.5e-10	Intergenetic	MID2	TSC22D3
snp2185093	14	14959078	4.1e-10	Intergenetic	MID2	TSC22D3
snp2185094	14	14959189	2.17e-10	Intergenetic	MID2	TSC22D3
snp2185096	14	14959250	1.69e-10	Intergenetic	MID2	TSC22D3
snp2185097	14	14959267	2.44e-10	Intergenetic	MID2	TSC22D3
snp2185098	14	14959280	2.44e-10	Intergenetic	MID2	TSC22D3
snp2185100	14	14959325	1.97e-10	Intergenetic	MID2	TSC22D3
snp2185128	14	14960237	2.34e-10	Intergenetic	MID2	TSC22D3
snp2185135	14	14960456	3.57e-11	Intergenetic	MID2	TSC22D3
snp2185139	14	14960525	1.37e-10	Intergenetic	MID2	TSC22D3
snp2185161	14	14960950	2.94e-10	Intergenetic	MID2	TSC22D3
snp2185167	14	14961111	7.6e-11	Intergenetic	MID2	TSC22D3
snp2185172	14	14961283	3.33e-10	Intergenetic	MID2	TSC22D3
snp2185175	14	14961336	2.45e-11	Intergenetic	MID2	TSC22D3
snp2185177	14	14961347	1.82e-11	Intergenetic	MID2	TSC22D3
snp2185195	14	14961640	8.7e-10	Intergenetic	MID2	TSC22D3
snp2185198	14	14961839	1.37e-09	Intergenetic	MID2	TSC22D3
snp2185208	14	14962002	3.73e-09	Intergenetic	MID2	TSC22D3
snp2185217	14	14962271	2.75e-10	Intergenetic	MID2	TSC22D3
snp2185228	14	14962616	9.17e-11	Intergenetic	MID2	TSC22D3
snp2185283	14	14965424	3.44e-15	Intron	TSC22D3
snp2185309	14	14966329	8.86e-10	Intron	TSC22D3
snp2185324	14	14966897	7.19e-10	Intron	TSC22D3
snp2185325	14	14966899	1.19e-10	Intron	TSC22D3
snp2185331	14	14967222	3.08e-10	Intron	TSC22D3
snp2185335	14	14967253	5.28e-10	Intron	TSC22D3
snp2185336	14	14967294	5.28e-10	Intron	TSC22D3
snp2185376	14	14968438	3.9e-11	Intron	TSC22D3
snp2185393	14	14969132	7.72e-11	Intron	TSC22D3
snp2185397	14	14969208	1.49e-10	Intron	TSC22D3
snp2185401	14	14969258	1.23e-10	Intron	TSC22D3
snp2185402	14	14969290	2.72e-10	Intron	TSC22D3
snp2185412	14	14969646	4.34e-11	Intron	TSC22D3
snp2185423	14	14970021	4.11e-15	Intron	TSC22D3
snp2185437	14	14970466	2.12e-10	Intron	TSC22D3
snp2185440	14	14970474	4.04e-11	Intron	TSC22D3
snp2185472	14	14971524	3.86e-09	Intron	TSC22D3
snp2185473	14	14971554	4.32e-10	Intron	TSC22D3
snp2185475	14	14971718	1.74e-12	Intron	TSC22D3
snp2185478	14	14971763	9.01e-11	Intron	TSC22D3
snp2185479	14	14971777	7.79e-11	Intron	TSC22D3
snp2185481	14	14971810	9.23e-11	Intron	TSC22D3
snp2185490	14	14971944	1.52e-10	Intron	TSC22D3
snp2185494	14	14972031	1.33e-09	Intron	TSC22D3
snp2185498	14	14972061	8.55e-10	Intron	TSC22D3
snp2185501	14	14972418	1.65e-10	Intron	TSC22D3
snp2185504	14	14972490	3.53e-11	Intron	TSC22D3
snp2185722	14	14980174	8.24e-10	Intron	TSC22D3
snp2185725	14	14980268	7.3e-10	Intron	TSC22D3
snp2185737	14	14980600	2.73e-11	Intron	TSC22D3
snp2185792	14	14982063	1.09e-10	Intron	TSC22D3
snp2185797	14	14982265	1.68e-10	Intron	TSC22D3
snp2185800	14	14982286	2.52e-10	Intron	TSC22D3
snp2185802	14	14982300	2.17e-10	Intron	TSC22D3
snp2185804	14	14982464	1.66e-13	Intron	TSC22D3
snp2185805	14	14982466	2.38e-15	Intron	TSC22D3
snp2185806	14	14982506	6.55e-11	Intron	TSC22D3
snp2185808	14	14982520	2.38e-10	Intron	TSC22D3
snp2185840	14	14983381	6.81e-11	Intron	TSC22D3
snp2185845	14	14983717	3.97e-10	Intron	TSC22D3
snp2185865	14	14984147	3.43e-09	Intron	TSC22D3
snp2185874	14	14984425	4.28e-11	Intron	TSC22D3
snp2185894	14	14985052	7.54e-11	Intron	TSC22D3
snp2185899	14	14985127	1.39e-09	Intron	TSC22D3
snp2185909	14	14985216	2.2e-09	Intron	TSC22D3
snp2185931	14	14985460	1.79e-09	Intron	TSC22D3
snp2185936	14	14985643	3.61e-09	Intron	TSC22D3
snp2185937	14	14985647	3.85e-09	Intron	TSC22D3
snp2185940	14	14985665	2.11e-09	Intron	TSC22D3
snp2185942	14	14985710	1.4e-10	Intron	TSC22D3
snp2185959	14	14986118	3.19e-09	Intron	TSC22D3
snp2185971	14	14986656	9.48e-10	Intron	TSC22D3
snp2185974	14	14986733	4.14e-11	Intron	TSC22D3
snp2185981	14	14987269	1.35e-12	Intergenetic
snp2185990	14	14987358	3.79e-12	Intergenetic
snp2185993	14	14987638	2.12e-13	Intergenetic
snp2185996	14	14987722	6.39e-12	Intergenetic
snp2186024	14	14988242	4.03e-12	Intergenetic
snp2186040	14	14988673	2.78e-13	Intergenetic	FAAH2
snp2186041	14	14988674	2.78e-13	Intergenetic	FAAH2
snp2186045	14	14988782	4.58e-13	Intergenetic	FAAH2
snp2186047	14	14988834	3.58e-13	Intergenetic	FAAH2
snp2186407	14	15003172	1.87e-10	Intron	IL22RA2
snp2186592	14	15006919	1.33e-10	Intergenetic	IL22RA2	CLIC2
snp2186596	14	15006988	2.3e-10	Intergenetic	IL22RA2	CLIC2
snp2186597	14	15007002	1.9e-10	Intergenetic	IL22RA2	CLIC2
snp2186618	14	15007303	2.24e-11	Intergenetic	IL22RA2	CLIC2
snp2186622	14	15007364	1.04e-10	Intergenetic	IL22RA2	CLIC2
snp2186631	14	15007547	1.92e-10	Intergenetic	IL22RA2	CLIC2
snp2186635	14	15007595	9.95e-10	Intergenetic	IL22RA2	CLIC2
snp2186652	14	15007758	4.58e-10	Intergenetic	IL22RA2	CLIC2
snp2186673	14	15008476	1.31e-15	Intron	CLIC2
snp2186688	14	15008669	2.43e-10	Intron	CLIC2
snp2186703	14	15008795	2.57e-10	Intron	CLIC2
snp2186767	14	15010161	1.21e-09	Intron	CLIC2
snp2187121	14	15020284	2.98e-10	Intergenetic	ADGRL3	CCNB3
snp2187122	14	15020287	7.51e-12	Intergenetic	ADGRL3	CCNB3
snp2187146	14	15020935	2.66e-10	Intergenetic	ADGRL3	CCNB3
snp2187151	14	15021121	3.35e-11	Intergenetic	ADGRL3	CCNB3
snp2187155	14	15021273	5.05e-11	Intron	CCNB3
snp2187156	14	15021285	5.05e-11	Intron	CCNB3
snp2187159	14	15021410	5.78e-11	Intron	CCNB3
snp2187169	14	15021726	6.21e-12	Intron	CCNB3
snp2187171	14	15021824	7.42e-11	Intron	CCNB3
snp2187181	14	15021982	2.92e-10	Intron	CCNB3
snp2187210	14	15022831	5.91e-11	Intron	CCNB3
snp2187211	14	15022848	2.89e-10	Intron	CCNB3
snp2187215	14	15022894	3.71e-10	Intron	CCNB3
snp2187221	14	15023095	2.08e-10	Intron	CCNB3
snp2187223	14	15023098	2e-09	Intron	CCNB3
snp2187241	14	15023569	3.68e-10	Intron	CCNB3
snp2187255	14	15024150	2.39e-10	Intron	DGKK
snp2187257	14	15024203	2.09e-10	Intron	DGKK
snp2187264	14	15024411	1.07e-09	Intron	DGKK
snp2187268	14	15024668	5.45e-10	Intron	DGKK
snp2187278	14	15024881	5.97e-11	Intron	DGKK
snp2187287	14	15025446	3.34e-10	Intron	DGKK
snp2187293	14	15025694	6.73e-11	Intron	DGKK
snp2187294	14	15025771	5.05e-11	Intron	DGKK
snp2187295	14	15025834	5.05e-11	Intron	DGKK
snp2187296	14	15025844	7.12e-11	Intron	DGKK
snp2187298	14	15025871	1.95e-09	Intron	DGKK
snp2187303	14	15025900	1.69e-09	Intron	DGKK
snp2187312	14	15026319	1.99e-11	Intron	DGKK
snp2187314	14	15026467	7.59e-12	Intron	DGKK
snp2187315	14	15026502	2.58e-09	Intron	DGKK
snp2187317	14	15026514	3.06e-09	Intron	DGKK
snp2187320	14	15026658	1.46e-11	Intron	DGKK
snp2187324	14	15026685	3.04e-10	Intron	DGKK
snp2187337	14	15026962	2.72e-09	Intron	DGKK
snp2187538	14	15033876	1.93e-09	Intron	DGKK
snp2187598	14	15036703	1.15e-09	Intergenetic	DGKK	SHROOM4
snp2187607	14	15037035	4.42e-12	Intergenetic	DGKK	SHROOM4
snp2187625	14	15037642	7.08e-12	Intron	SHROOM4
snp2187638	14	15038234	6.93e-11	Intron	SHROOM4
snp2187644	14	15038406	2.77e-11	Intron	SHROOM4
snp2187645	14	15038525	1.96e-11	Intron	SHROOM4
snp2187654	14	15038687	2.03e-11	Intron	SHROOM4
snp2187659	14	15038722	2.24e-11	Intron	SHROOM4
snp2187660	14	15038725	2.45e-11	Intron	SHROOM4
snp2187663	14	15038770	1.06e-11	Intron	SHROOM4
snp2187699	14	15040518	3.77e-09	Intron	SHROOM4
snp2187702	14	15040663	1.55e-11	Intron	SHROOM4
snp2187704	14	15040685	1.55e-11	Intron	SHROOM4
snp2187763	14	15043503	1.26e-10	Intron	SHROOM4
snp2187768	14	15043798	3.05e-09	Intron	SHROOM4
snp2187869	14	15047114	8.13e-13	Intron	BMP15
snp2187870	14	15047210	3.68e-11	Intron	BMP15
snp2187873	14	15047463	2.52e-13	Intron	BMP15
snp2187879	14	15047798	5.85e-10	Intergenetic	BMP15	PHKA1
snp2187900	14	15048570	1.55e-10	Intergenetic	BMP15	PHKA1
snp2187901	14	15048574	1.55e-10	Intergenetic	BMP15	PHKA1
snp2188195	14	15054679	4.93e-11	Intron	PHKA1
snp2188221	14	15055461	3.55e-09	Intron	PHKA1
snp2188246	14	15055968	1.64e-10	Intron	PHKA1
snp2188270	14	15056391	2.49e-10	Intron	PHKA1
snp2188286	14	15056593	3.12e-10	Intron	PHKA1
snp2188287	14	15056598	2e-10	Intron	PHKA1
snp2188292	14	15056779	3.87e-10	Intron	PHKA1
snp2188317	14	15057232	8.91e-11	Intron	PHKA1
snp2188322	14	15057367	1.59e-10	Intron	PHKA1
snp2188392	14	15058843	2e-09	Intron	PHKA1
snp2188466	14	15060675	8.66e-10	Intron	PHKA1
snp2188487	14	15061036	1.54e-10	Intron	PHKA1
snp2188523	14	15062073	8.65e-12	Intron	PHKA1
snp2188529	14	15062217	1.65e-09	Intron	PHKA1
snp2188557	14	15062628	3.74e-10	Intron	PHKA1
snp2188563	14	15063209	1.92e-12	Intron	HDAC8
snp2188564	14	15063211	2.71e-12	Intron	HDAC8
snp2188595	14	15063646	1.32e-09	Intron	HDAC8
snp2188638	14	15064448	1.01e-09	Intron	HDAC8
snp2188735	14	15066502	2.33e-10	Intron	HDAC8
snp2188736	14	15066523	2.48e-09	Intron	HDAC8
snp2188743	14	15066632	2.86e-10	Intron	HDAC8
snp2188745	14	15066642	2.64e-10	Intron	HDAC8
snp2188746	14	15066644	2.28e-10	Intron	HDAC8
snp2188747	14	15066645	2.28e-09	Intron	HDAC8
snp2188758	14	15066728	3.33e-10	Intron	HDAC8
snp2188763	14	15066842	1.93e-09	Intron	HDAC8
snp2188767	14	15066879	4.27e-10	Intron	HDAC8
snp2188768	14	15066908	6.61e-10	Intron	HDAC8
snp2188777	14	15067127	1.25e-10	Intron	HDAC8
snp2188780	14	15067280	5.58e-11	Intron	HDAC8
snp2188790	14	15067509	1.12e-12	Intron	HDAC8
snp2188816	14	15067974	4.51e-10	Intron	HDAC8
snp2188817	14	15067986	3.04e-11	Intron	HDAC8
snp2188818	14	15067998	2.19e-11	Intron	HDAC8
snp2188839	14	15068459	1.66e-09	Intron	HDAC8
snp2188843	14	15068486	1.22e-09	Intron	HDAC8
snp2188845	14	15068538	5.85e-10	Intron	HDAC8
snp2188865	14	15068893	3.63e-11	Intron	HDAC8
snp2188866	14	15068894	1.24e-11	Intron	HDAC8
snp2188867	14	15068895	1.56e-11	Intron	HDAC8
snp2188869	14	15068918	2.21e-11	Intron	HDAC8
snp2188874	14	15068985	1.07e-09	Intron	HDAC8
snp2188879	14	15069018	8.59e-10	Intron	HDAC8
snp2188882	14	15069042	1.39e-09	Intron	HDAC8
snp2188883	14	15069043	2.62e-09	Intron	HDAC8
snp2188885	14	15069064	5.18e-10	Intron	HDAC8
snp2188886	14	15069065	5.18e-10	Intron	HDAC8
snp2188887	14	15069066	3.12e-10	Intron	HDAC8
snp2188890	14	15069121	7.87e-12	Intron	HDAC8
snp2188894	14	15069259	5.93e-12	Intron	HDAC8
snp2188904	14	15069474	1.64e-10	Intron	HDAC8
snp2188908	14	15069680	2.45e-11	Intron	HDAC8
snp2188913	14	15069807	1.05e-11	Intron	HDAC8
snp2188914	14	15069849	2.97e-10	Intron	HDAC8
snp2188915	14	15069851	1.4e-10	Intron	HDAC8
snp2188916	14	15069852	1.4e-10	Intron	HDAC8
snp2188917	14	15069867	1.76e-11	Intron	HDAC8
snp2188942	14	15070401	1.22e-10	Intron	HDAC8
snp2188944	14	15070483	3.63e-09	Intron	HDAC8
snp2188948	14	15070555	3.9e-10	Intron	HDAC8
snp2188953	14	15070646	1.57e-11	Intron	HDAC8
snp2188956	14	15070717	6.7e-10	Intron	HDAC8
snp2188963	14	15070789	2.48e-10	Intron	HDAC8
snp2188964	14	15070821	5.5e-13	Intron	HDAC8
snp2188970	14	15070848	3.48e-10	Intron	HDAC8
snp2188971	14	15070861	8.78e-11	Intron	HDAC8
snp2188972	14	15070867	7.16e-10	Intron	HDAC8
snp2188984	14	15070994	1.71e-09	Intron	HDAC8
snp2188990	14	15071224	1.86e-10	Intron	HDAC8
snp2188992	14	15071242	1.4e-09	Intron	HDAC8
snp2188994	14	15071249	1.28e-10	Intron	HDAC8
snp2189009	14	15071542	2.18e-11	Intron	HDAC8
snp2189029	14	15071951	6.34e-11	Intron	HDAC8
snp2189084	14	15073170	9.83e-11	Intron	HDAC8
snp2189099	14	15073438	4.08e-11	Intron	HDAC8
snp2189105	14	15073536	4.86e-10	Intron	HDAC8
snp2189106	14	15073539	1.74e-09	Intron	HDAC8
snp2189108	14	15073550	5.93e-10	Intron	HDAC8
snp2189111	14	15073591	8.39e-10	Intron	HDAC8
snp2189117	14	15073830	5.02e-12	Intron	HDAC8
snp2189154	14	15074359	2.16e-13	Intron	HDAC8
snp2189155	14	15074360	7.19e-13	Intron	HDAC8
snp2189156	14	15074373	5.09e-11	Intron	HDAC8
snp2189172	14	15074563	8.42e-13	Intron	HDAC8
snp2189253	14	15076985	3.47e-10	Intron	RPS4X
snp2189336	14	15078939	3.24e-10	Intron	RPS4X
snp2189338	14	15078946	2.34e-10	Intron	RPS4X
snp2189339	14	15078950	1.94e-10	Intron	RPS4X
snp2189351	14	15079070	1.84e-10	Intron	RPS4X
snp2189358	14	15079147	1.6e-10	Intron	RPS4X
snp2189359	14	15079151	1.6e-10	Intron	RPS4X
snp2189363	14	15079222	1.36e-10	Intron	RPS4X
snp2189372	14	15079548	8.98e-10	Intron	RPS4X
snp2189375	14	15079577	3.02e-10	Intron	RPS4X
snp2189376	14	15079591	2.53e-10	Intron	RPS4X
snp2189377	14	15079592	2.07e-09	Intron	RPS4X
snp2189378	14	15079596	6.88e-11	Intron	RPS4X
snp2189394	14	15079817	7.23e-11	Intron	RPS4X
snp2189421	14	15080118	1.51e-10	Intron	RPS4X
snp2189433	14	15080216	3.59e-09	Intergenetic	RPS4X
snp2189442	14	15080286	3.91e-11	Intergenetic	RPS4X
snp2189444	14	15080291	5.11e-11	Intron
snp2189454	14	15080380	1.46e-09	Intron
snp2189455	14	15080384	4.46e-10	Intron
snp2189456	14	15080387	5.07e-10	Intron
snp2189460	14	15080410	6.32e-10	Intron
snp2189461	14	15080412	1e-10	Intron
snp2189470	14	15080465	2.59e-10	Intron
snp2189488	14	15080634	1.14e-09	Intron
snp2189490	14	15080651	9.06e-11	Intron
snp2189503	14	15080746	1.15e-09	Intron
snp2189505	14	15080786	7.89e-10	Intron
snp2189511	14	15080888	1.42e-10	Intron
snp2189522	14	15081026	1.92e-09	Intron
snp2189523	14	15081041	2.27e-09	Intron
snp2189537	14	15081444	3.69e-12	Intron
snp2189571	14	15083961	1.26e-09	Intron
snp2189586	14	15084133	1.7e-10	Intron
snp2189598	14	15106528	4.79e-12	Intergenetic	TMLHE
snp2189601	14	15106600	9.56e-10	Intergenetic	TMLHE
snp2189629	14	15108191	4.36e-11	Intergenetic	TMLHE
snp2189634	14	15108288	1.72e-12	Intergenetic	TMLHE
snp2189635	14	15108289	1.51e-09	Intergenetic	TMLHE
snp2189642	14	15108366	7.71e-13	Intergenetic	TMLHE
snp2189647	14	15108463	2.11e-09	Intergenetic	TMLHE
snp2189695	14	15113140	1.06e-09	Intergenetic	TMLHE
snp2189705	14	15113233	3.35e-09	Intergenetic	TMLHE
snp2189771	14	15114583	9.55e-15	Intergenetic	TMLHE
snp2189791	14	15114799	7.83e-10	Intergenetic	TMLHE
snp2189812	14	15115063	2.47e-11	Intergenetic	TMLHE
snp2189889	14	15127779	1.19e-09	Intergenetic	TMLHE
snp2189896	14	15127833	3.44e-09	Intergenetic	TMLHE
snp2189900	14	15128077	7.7e-10	Intergenetic	TMLHE
snp2189915	14	15130118	3.09e-11	Intergenetic	TMLHE
snp2189919	14	15130156	1.03e-10	Intergenetic	TMLHE
snp2189927	14	15136719	1.25e-14	Intergenetic	TMLHE
snp2189940	14	15136896	4.06e-10	Intergenetic	TMLHE
snp2189951	14	15137134	1.21e-11	Intergenetic	TMLHE
snp2189974	14	15137436	2.97e-10	Intergenetic	TMLHE
snp2189975	14	15137437	3.85e-10	Intergenetic	TMLHE
snp2189976	14	15137438	3.41e-11	Intergenetic	TMLHE
snp2189977	14	15137442	9.43e-10	Intergenetic	TMLHE
snp2189989	14	15138288	8.31e-13	Intergenetic	TMLHE
snp2189991	14	15138421	1.3e-11	Intergenetic	TMLHE
snp2190001	14	15138609	1.66e-15	Intergenetic	TMLHE
snp2190012	14	15138713	2.06e-10	Intergenetic	TMLHE
snp2190071	14	15139241	2.14e-09	Intergenetic	TMLHE
snp2190076	14	15139308	9.39e-10	Intergenetic	TMLHE
snp2190077	14	15139311	3.1e-12	Intergenetic	TMLHE
snp2190119	14	15143653	6.66e-12	Intergenetic
snp2190124	14	15143690	1.16e-11	Intergenetic
snp2190137	14	15149069	3.54e-10	Intergenetic
snp2190141	14	15149140	2.53e-10	Intergenetic
snp2190192	14	15165561	1.93e-09	Intergenetic
snp2190274	14	15176589	2.09e-09	Intergenetic
snp2190354	14	15180509	2.03e-15	Intergenetic
snp2190370	14	15180599	9.92e-13	Intergenetic
snp2190374	14	15180687	4.25e-13	Intergenetic
snp2190378	14	15180698	1.76e-10	Intergenetic
snp2190381	14	15180873	6.18e-10	Intergenetic
snp2190383	14	15180975	4.4e-11	Intergenetic
snp2190440	14	15183810	1.19e-12	Intergenetic
snp2190443	14	15183854	1.42e-11	Intergenetic
snp2190453	14	15183952	6.66e-10	Intergenetic
snp2190514	14	15188790	3.55e-09	Intergenetic
snp2190529	14	15188907	2.19e-09	Intergenetic
snp2190574	14	15189250	3.62e-10	Intergenetic
snp2190586	14	15189933	1.46e-09	Intergenetic
snp2190587	14	15189941	1.46e-09	Intergenetic
snp2190631	14	15190662	8.39e-10	Intergenetic
snp2190661	14	15191077	5.37e-10	Intergenetic
snp2190666	14	15191132	9.68e-11	Intergenetic
snp2190670	14	15191220	2.16e-10	Intergenetic
snp2190676	14	15191339	8.78e-11	Intergenetic
snp2190691	14	15191531	1.01e-09	Intergenetic
snp2190748	14	15193747	2.2e-09	Intergenetic
snp2190807	14	15197404	1.87e-10	Intergenetic
snp2190826	14	15201620	2.58e-11	Intergenetic	HEPACAM2
snp2190836	14	15201778	3.65e-10	Intergenetic	HEPACAM2
snp2190849	14	15204110	1.19e-11	Intergenetic	HEPACAM2
snp2190865	14	15204264	4.88e-12	Intergenetic	HEPACAM2
snp2190895	14	15209080	8.75e-10	Intergenetic	HEPACAM2
snp2190924	14	15210151	1.42e-09	Intergenetic	HEPACAM2
snp2190963	14	15210692	1.25e-09	Intergenetic	HEPACAM2
snp2191011	14	15213141	1.56e-13	Intergenetic	HEPACAM2
snp2191046	14	15216158	2.67e-10	Intergenetic	HEPACAM2
snp2191047	14	15216159	1.46e-10	Intergenetic	HEPACAM2
snp2191054	14	15216229	4.96e-10	Intergenetic	HEPACAM2
snp2191168	14	15220579	1.14e-09	Intergenetic	HEPACAM2
snp2191196	14	15220849	1.69e-09	Intergenetic	HEPACAM2
snp2191202	14	15220884	8.13e-10	Intergenetic	HEPACAM2
snp2191204	14	15220886	1.78e-10	Intergenetic	HEPACAM2
snp2191223	14	15221716	2.77e-09	Intergenetic	HEPACAM2
snp2191259	14	15223688	1.55e-10	Intergenetic	HEPACAM2
snp2191280	14	15223933	2.45e-09	Intergenetic	HEPACAM2
snp2191349	14	15224527	1.06e-10	Intergenetic	HEPACAM2
snp2191352	14	15224595	6.01e-11	Intergenetic	HEPACAM2
snp2191379	14	15224962	9.35e-10	Intergenetic	HEPACAM2
snp2191402	14	15225673	8.97e-10	Intergenetic	HEPACAM2
snp2191405	14	15225677	1.6e-10	Intergenetic	HEPACAM2
snp2191410	14	15225717	2.55e-12	Intergenetic	HEPACAM2
snp2191414	14	15225764	3.34e-12	Intergenetic	HEPACAM2
snp2191418	14	15225786	5.38e-12	Intergenetic	HEPACAM2
snp2191421	14	15225810	6.87e-13	Intergenetic	HEPACAM2
snp2191426	14	15225851	6.23e-11	Intergenetic	HEPACAM2
snp2191434	14	15225991	8.65e-14	Intergenetic	HEPACAM2
snp2191435	14	15226005	1.68e-13	Intergenetic	HEPACAM2
snp2191436	14	15226009	2.19e-12	Intergenetic	HEPACAM2
snp2191445	14	15226192	5.37e-11	Intergenetic	HEPACAM2
snp2191455	14	15226300	1.58e-11	Intergenetic	HEPACAM2
snp2191458	14	15226329	3.97e-11	Intergenetic	HEPACAM2
snp2191469	14	15226465	1.49e-10	Intergenetic	HEPACAM2
snp2191474	14	15228686	7.03e-11	Intergenetic	HEPACAM2
snp2191476	14	15228694	3.38e-10	Intergenetic	HEPACAM2
snp2191486	14	15228756	2.79e-11	Intergenetic	HEPACAM2
snp2191491	14	15228780	2.24e-10	Intergenetic	HEPACAM2
snp2191576	14	15232253	8.84e-10	Intergenetic	HEPACAM2
snp2191593	14	15232436	2.04e-10	Intergenetic	HEPACAM2
snp2191607	14	15233350	5.68e-10	Intergenetic	HEPACAM2
snp2191612	14	15233379	9.85e-10	Intergenetic	HEPACAM2
snp2191639	14	15233826	2.51e-10	Intergenetic	HEPACAM2
snp2191642	14	15233854	9.45e-11	Intergenetic	HEPACAM2
snp2191645	14	15233935	1.21e-09	Intron	HEPACAM2
snp2191646	14	15233936	1e-10	Intron	HEPACAM2
snp2191687	14	15237954	1.09e-10	Intron	HEPACAM2
snp2191688	14	15237965	4.11e-11	Intron	HEPACAM2
snp2191710	14	15238268	1.72e-09	Intron	HEPACAM2
snp2191728	14	15238445	3.77e-12	Intron	HEPACAM2
snp2191729	14	15238464	2.98e-11	Intron	HEPACAM2
snp2191739	14	15238532	2.46e-12	Intron	HEPACAM2
snp2191741	14	15238571	2.71e-11	Intron	HEPACAM2
snp2191742	14	15238576	2.04e-11	Intron	HEPACAM2
snp2191759	14	15238884	5.62e-14	Intron	HEPACAM2
snp2191760	14	15238908	9.24e-12	Intron	HEPACAM2
snp2191765	14	15239129	1.57e-13	Intron	HEPACAM2
snp2191770	14	15239369	1.39e-11	Intron	HEPACAM2
snp2191841	14	15244192	8.91e-10	Intergenetic	HEPACAM2
snp2191847	14	15244265	1.39e-09	Intergenetic	HEPACAM2
snp2191859	14	15244471	1.85e-10	Intergenetic	HEPACAM2
snp2191916	14	15245601	1.16e-10	Intergenetic	HEPACAM2
snp2191921	14	15245670	3.71e-10	Intergenetic	HEPACAM2
snp2191926	14	15245708	5.02e-10	Intergenetic	HEPACAM2
snp2191934	14	15245894	5.23e-10	Intergenetic	HEPACAM2
snp2191949	14	15246128	1.11e-09	Intergenetic	HEPACAM2
snp2191951	14	15246257	2.88e-10	Intergenetic	HEPACAM2
snp2191956	14	15246366	4.1e-10	Intergenetic	HEPACAM2
snp2191960	14	15246566	1e-09	Intergenetic	HEPACAM2
snp2191962	14	15246641	5.81e-10	Intergenetic	HEPACAM2
snp2191963	14	15246666	2.89e-10	Intergenetic	HEPACAM2
snp2192027	14	15251037	7.55e-12	Intergenetic	TMLHE
snp2192071	14	15255107	6.23e-10	Intergenetic	TMLHE
snp2192078	14	15255205	1.53e-10	Intergenetic	TMLHE
snp2192086	14	15255537	2.09e-09	Intergenetic	TMLHE
snp2192093	14	15255618	7.12e-12	Intergenetic	TMLHE
snp2192122	14	15255964	8.7e-10	Intergenetic	TMLHE
snp2192138	14	15256325	2.83e-09	Intergenetic	TMLHE
snp2192169	14	15256575	1.29e-11	Intergenetic	TMLHE
snp2192173	14	15257126	3.96e-10	Intergenetic	TMLHE
snp2192176	14	15257168	2.39e-09	Intergenetic	TMLHE
snp2192242	14	15260961	9.4e-10	Intergenetic	TMLHE
snp2192246	14	15260979	1.5e-10	Intergenetic	TMLHE
snp2192263	14	15261384	8.89e-10	Intergenetic	TMLHE
snp2192265	14	15261410	3.03e-09	Intergenetic	TMLHE
snp2192270	14	15261538	2.27e-09	Intergenetic	TMLHE
snp2192281	14	15261725	3.38e-10	Intergenetic	TMLHE
snp2192287	14	15261846	3.29e-10	Intergenetic	TMLHE
snp2192289	14	15261900	1.35e-11	Intergenetic	TMLHE
snp2192290	14	15261903	9.7e-12	Intergenetic	TMLHE
snp2192293	14	15261909	6.24e-12	Intergenetic	TMLHE
snp2192296	14	15261933	2.97e-11	Intergenetic	TMLHE
snp2192344	14	15263016	2.84e-10	Intergenetic	TMLHE
snp2192345	14	15263058	1.14e-10	Intergenetic	TMLHE
snp2192350	14	15263139	3.88e-09	Intergenetic	TMLHE
[truncated: 755 more rows]
