# Supplementary material for: Genome-Wide Analysis Identifies Candidate Genes Encoding Beak Color of Duck
Source: Genes (Basel). 2022 Jul 18;13(7):1271. doi: 10.3390/genes13071271 (PMC9322730; doi:10.3390/genes13071271)
Supplement: Supplementary file 1 [file genes-13-01271-s001.zip › Supplementary file/Table S2. The yellow beak candidate associate SNP location.xlsx]

## Sheet: Table S1The yellow candidate as
Table S1.The yellow candidate associate SNP location
SNP	CHR	BP	BY	Location	Gene	Gene
snp6890892	11	1797895	1.51e-09	Intergenic	BHLHE40	ITPR1
snp6891223	11	1814875	7.58e-10	Intron	ITPR1
snp6891283	11	1817147	1.89e-09	Intron	ITPR1
snp6891366	11	1821159	4.81e-10	Intron	ITPR1
snp6891386	11	1821828	6.37e-10	Intron	ITPR1
snp6891400	11	1822185	3.19e-09	Intron	ITPR1
snp6891404	11	1822804	9.53e-10	Intron	ITPR1
snp6891411	11	1823090	2.26e-09	Intron	ITPR1
snp6891412	11	1823183	4.95e-10	Intron	ITPR1
snp6891413	11	1823185	4.95e-10	Intron	ITPR1
snp6891414	11	1823196	2.53e-11	Intron	ITPR1
snp6891415	11	1823198	3.26e-11	Intron	ITPR1
snp6891448	11	1825008	2.16e-09	Intron	ITPR1
snp6891449	11	1825011	1.67e-09	Intron	ITPR1
snp6891461	11	1825447	4.72e-10	Intron	ITPR1
snp6891462	11	1825454	1.45e-09	Intron	ITPR1
snp6891464	11	1825519	3.42e-09	Intron	ITPR1
snp6891466	11	1825544	1.16e-09	Intron	ITPR1
snp6891492	11	1825975	1.01e-09	Intron	ITPR1
snp6891497	11	1826051	6.38e-10	Intron	ITPR1
snp6891507	11	1826449	3.86e-09	Intron	ITPR1
snp6891508	11	1826484	1.4e-09	Intron	ITPR1
snp6891523	11	1827202	1.71e-09	Intron	ITPR1
snp6891541	11	1827567	4.15e-10	Intron	ITPR1
snp6892523	11	1886410	2.52e-10	Intron	ITPR1
snp6892566	11	1890159	3.32e-09	Intron	ITPR1
snp6892567	11	1890161	3.32e-09	Intron	ITPR1
snp6892568	11	1890170	2.91e-09	Intron	ITPR1
snp6893334	11	1952611	8.61e-10	Intron	ITPR1
snp6893342	11	1952812	3.86e-09	Intron	ITPR1
snp6893344	11	1952861	2.45e-09	Intron	ITPR1
snp6893345	11	1953146	6.75e-10	Intron	ITPR1
snp6893362	11	1953566	7.4e-10	Intron	ITPR1
snp6893363	11	1953578	1.05e-09	Intron	ITPR1
snp6893374	11	1953991	2.06e-09	Intron	ITPR1
snp6893378	11	1954194	2.67e-10	Intron	ITPR1
snp6899060	11	2167849	2.53e-09	Intergenic	LRRN1	CRBN
snp6904304	11	2442488	8.01e-11	Intron	CNTN4
snp6904317	11	2443234	2.13e-10	Intron	CNTN4
snp6904351	11	2445047	4.09e-10	Intron	CNTN4
snp6904361	11	2445476	3.51e-09	Intron	CNTN4
snp6904373	11	2446172	1.34e-09	Intron	CNTN4
snp6904386	11	2446762	1.49e-09	Intron	CNTN4
snp6904393	11	2446911	5.53e-10	Intron	CNTN4
snp6904404	11	2447144	1.1e-09	Intron	CNTN4
snp6904413	11	2447263	9.07e-10	Intron	CNTN4
snp6904415	11	2447369	3.31e-09	Intron	CNTN4
snp6904420	11	2447441	9.32e-10	Intron	CNTN4
snp6904445	11	2448459	2.75e-10	Intron	CNTN4
snp6904494	11	2450299	1.1e-10	Intron	CNTN4
snp6907578	11	2700141	3.23e-09	Intergenic		CNTN6
snp6907879	11	2722084	1.83e-09	Intergenic		CNTN6
snp6911536	11	3014714	8.91e-10	Intergenic	CNTN6	CHL1
snp6911537	11	3014717	1.78e-09	Intergenic	CNTN6	CHL1
snp6911557	11	3016499	1.09e-10	Intergenic	CNTN6	CHL1
snp6911563	11	3017122	3.02e-09	Intergenic	CNTN6	CHL1
snp6911590	11	3018125	3.24e-10	Intergenic	CNTN6	CHL1
snp6911745	11	3027981	2.9e-09	Intergenic	CNTN6	CHL1
snp6911925	11	3041363	1.26e-09	Intergenic	CNTN6	CHL1
snp6911928	11	3041432	3.91e-11	Intergenic	CNTN6	CHL1
snp6911933	11	3042145	3.88e-09	Intergenic	CNTN6	CHL1
snp6911945	11	3042953	1.21e-09	Intergenic	CNTN6	CHL1
snp6911989	11	3045791	1.19e-09	Intergenic	CNTN6	CHL1
snp6912002	11	3047167	5.4e-13	Intergenic	CNTN6	CHL1
snp6912007	11	3047487	1.41e-09	Intergenic	CNTN6	CHL1
snp6912028	11	3049172	4.55e-11	Intergenic	CNTN6	CHL1
snp6912031	11	3049206	6.05e-11	Intergenic	CNTN6	CHL1
snp6912032	11	3049207	6.05e-11	Intergenic	CNTN6	CHL1
snp6912035	11	3049283	2.61e-10	Intergenic	CNTN6	CHL1
snp6912036	11	3049290	4.66e-10	Intergenic	CNTN6	CHL1
snp6912037	11	3049297	6.47e-11	Intergenic	CNTN6	CHL1
snp6912038	11	3049329	3.31e-09	Intergenic	CNTN6	CHL1
snp6912045	11	3049630	1.5e-09	Intergenic	CNTN6	CHL1
snp6912047	11	3049654	5.34e-10	Intergenic	CNTN6	CHL1
snp6912050	11	3049756	1.58e-09	Intergenic	CNTN6	CHL1
snp6912051	11	3049774	1.37e-10	Intergenic	CNTN6	CHL1
snp6912064	11	3050815	5.22e-10	Intergenic	CNTN6	CHL1
snp6912065	11	3050867	1.9e-10	Intergenic	CNTN6	CHL1
snp6912077	11	3051683	7.96e-11	Intergenic	CNTN6	CHL1
snp6912094	11	3052621	7.72e-10	Intergenic	CNTN6	CHL1
snp6912102	11	3053583	4.48e-11	Intergenic	CNTN6	CHL1
snp6912105	11	3053804	3.79e-10	Intergenic	CNTN6	CHL1
snp6912109	11	3054072	1.31e-11	Intergenic	CNTN6	CHL1
snp6912115	11	3054399	9.75e-11	Intergenic	CNTN6	CHL1
snp6912130	11	3055520	3.41e-09	Intergenic	CNTN6	CHL1
snp6912132	11	3055811	3.94e-12	Intergenic	CNTN6	CHL1
snp6912136	11	3055985	6.87e-11	Intergenic	CNTN6	CHL1
snp6912145	11	3056466	4.21e-10	Intergenic	CNTN6	CHL1
snp6912146	11	3056503	6.37e-10	Intergenic	CNTN6	CHL1
snp6912148	11	3056627	1.51e-09	Intergenic	CNTN6	CHL1
snp6912151	11	3056701	3.32e-09	Intergenic	CNTN6	CHL1
snp6912152	11	3056723	5.72e-11	Intergenic	CNTN6	CHL1
snp6912154	11	3056777	2.32e-09	Intergenic	CNTN6	CHL1
snp6912155	11	3056778	1.07e-09	Intergenic	CNTN6	CHL1
snp6912157	11	3056850	3.61e-10	Intergenic	CNTN6	CHL1
snp6912158	11	3056860	1.63e-10	Intergenic	CNTN6	CHL1
snp6912160	11	3056916	2.63e-10	Intergenic	CNTN6	CHL1
snp6912163	11	3057083	1.1e-13	Intergenic	CNTN6	CHL1
snp6912166	11	3057678	3.01e-12	Intergenic	CNTN6	CHL1
snp6912167	11	3057914	1.3e-10	Intergenic	CNTN6	CHL1
snp6912169	11	3057989	1.49e-10	Intergenic	CNTN6	CHL1
snp6912171	11	3058258	1.09e-11	Intergenic	CNTN6	CHL1
snp6912173	11	3058680	9.58e-11	Intergenic	CNTN6	CHL1
snp6912181	11	3059194	4.72e-10	Intergenic	CNTN6	CHL1
snp6912183	11	3059269	3.82e-11	Intergenic	CNTN6	CHL1
snp6912184	11	3059279	3.91e-11	Intergenic	CNTN6	CHL1
snp6912190	11	3060721	5.77e-11	Intergenic	CNTN6	CHL1
snp6912192	11	3060953	1.06e-09	Intergenic	CNTN6	CHL1
snp6912193	11	3060954	9.42e-10	Intergenic	CNTN6	CHL1
snp6912216	11	3064014	1.93e-10	Intergenic	CNTN6	CHL1
snp6912223	11	3064868	2.97e-13	Intergenic	CNTN6	CHL1
snp6912224	11	3065893	3.74e-09	Intergenic	CNTN6	CHL1
snp6912233	11	3066360	3.24e-09	Intergenic	CNTN6	CHL1
snp6912241	11	3066840	3.71e-12	Intergenic	CNTN6	CHL1
snp6912265	11	3068281	2.91e-09	Intergenic	CNTN6	CHL1
snp6912270	11	3068574	3.44e-10	Intergenic	CNTN6	CHL1
snp6912306	11	3069805	3.51e-11	Intergenic	CNTN6	CHL1
snp6912317	11	3070359	2.42e-11	Intergenic	CNTN6	CHL1
snp6912325	11	3071455	1.87e-09	Intergenic	CNTN6	CHL1
snp6912330	11	3072049	3.83e-09	Intergenic	CNTN6	CHL1
snp6912345	11	3072389	1.65e-09	Intergenic	CNTN6	CHL1
snp6912346	11	3072390	3.03e-09	Intergenic	CNTN6	CHL1
snp6912392	11	3074841	1.75e-10	Intergenic	CNTN6	CHL1
snp6912394	11	3074885	2.22e-09	Intergenic	CNTN6	CHL1
snp6912395	11	3074922	3.46e-10	Intergenic	CNTN6	CHL1
snp6912397	11	3074947	1.18e-10	Intergenic	CNTN6	CHL1
snp6912403	11	3075183	8.13e-10	Intergenic	CNTN6	CHL1
snp6912404	11	3075202	4.26e-10	Intergenic	CNTN6	CHL1
snp6912405	11	3075228	2.48e-11	Intergenic	CNTN6	CHL1
snp6912408	11	3075331	8.46e-10	Intergenic	CNTN6	CHL1
snp6912409	11	3075372	1.05e-09	Intergenic	CNTN6	CHL1
snp6912412	11	3075462	1.98e-11	Intergenic	CNTN6	CHL1
snp6912413	11	3075477	4.66e-11	Intergenic	CNTN6	CHL1
snp6912417	11	3075543	2.18e-09	Intergenic	CNTN6	CHL1
snp6912418	11	3075589	9.46e-10	Intergenic	CNTN6	CHL1
snp6912419	11	3075608	1.55e-10	Intergenic	CNTN6	CHL1
snp6912420	11	3075678	1.3e-10	Intergenic	CNTN6	CHL1
snp6912423	11	3075752	2.49e-09	Intergenic	CNTN6	CHL1
snp6912438	11	3077013	3.49e-10	Intergenic	CNTN6	CHL1
snp6912445	11	3077429	1.53e-09	Intergenic	CNTN6	CHL1
snp6912451	11	3077586	8.02e-11	Intergenic	CNTN6	CHL1
snp6912497	11	3079171	7.67e-10	Intergenic	CNTN6	CHL1
snp6912501	11	3079264	1.29e-09	Intergenic	CNTN6	CHL1
snp6912543	11	3080817	2.25e-10	Intergenic	CNTN6	CHL1
snp6912562	11	3081800	1.1e-10	Intergenic	CNTN6	CHL1
snp6912564	11	3081839	5.21e-11	Intergenic	CNTN6	CHL1
snp6912566	11	3081977	6.4e-10	Intergenic	CNTN6	CHL1
snp6912568	11	3081981	2.88e-09	Intergenic	CNTN6	CHL1
snp6912571	11	3082040	1.06e-10	Intergenic	CNTN6	CHL1
snp6912572	11	3082055	6.64e-10	Intergenic	CNTN6	CHL1
snp6912575	11	3082124	2.44e-12	Intergenic	CNTN6	CHL1
snp6912584	11	3082567	1.03e-09	Intergenic	CNTN6	CHL1
snp6912587	11	3082662	3.53e-09	Intergenic	CNTN6	CHL1
snp6912592	11	3082760	2.91e-11	Intergenic	CNTN6	CHL1
snp6912613	11	3083668	1.9e-09	Intergenic	CNTN6	CHL1
snp6912614	11	3083689	4.2e-10	Intergenic	CNTN6	CHL1
snp6912618	11	3083790	1.55e-09	Intergenic	CNTN6	CHL1
snp6912619	11	3083794	2e-09	Intergenic	CNTN6	CHL1
snp6912625	11	3084012	2.89e-09	Intergenic	CNTN6	CHL1
snp6912631	11	3084147	7.41e-10	Intergenic	CNTN6	CHL1
snp6912642	11	3084531	1.54e-09	Intergenic	CNTN6	CHL1
snp6912644	11	3084778	1.05e-12	Intergenic	CNTN6	CHL1
snp6912662	11	3085291	2.63e-09	Intergenic	CNTN6	CHL1
snp6912674	11	3085797	3.76e-11	Intergenic	CNTN6	CHL1
snp6912705	11	3086718	7.85e-10	Intergenic	CNTN6	CHL1
snp6912706	11	3086728	2.59e-10	Intergenic	CNTN6	CHL1
snp6912717	11	3086857	2.19e-10	Intergenic	CNTN6	CHL1
snp6912719	11	3086866	2.34e-11	Intergenic	CNTN6	CHL1
snp6912723	11	3086927	1.03e-09	Intergenic	CNTN6	CHL1
snp6912724	11	3086939	8.66e-11	Intergenic	CNTN6	CHL1
snp6912725	11	3086968	1.29e-09	Intergenic	CNTN6	CHL1
snp6912726	11	3086981	4.91e-11	Intergenic	CNTN6	CHL1
snp6912736	11	3087468	1.67e-11	Intergenic	CNTN6	CHL1
snp6912737	11	3087479	2.97e-12	Intergenic	CNTN6	CHL1
snp6912739	11	3087536	5.86e-10	Intergenic	CNTN6	CHL1
snp6912742	11	3087996	3.82e-12	Intergenic	CNTN6	CHL1
snp6912746	11	3088140	5.62e-11	Intergenic	CNTN6	CHL1
snp6912751	11	3088237	9.22e-10	Intergenic	CNTN6	CHL1
snp6912756	11	3088287	5.18e-10	Intergenic	CNTN6	CHL1
snp6912757	11	3088310	1.58e-10	Intergenic	CNTN6	CHL1
snp6912761	11	3088398	7.12e-10	Intergenic	CNTN6	CHL1
snp6912778	11	3088726	7.32e-14	Intergenic	CNTN6	CHL1
snp6912779	11	3088729	1.76e-12	Intergenic	CNTN6	CHL1
snp6912782	11	3088792	3.47e-10	Intergenic	CNTN6	CHL1
snp6912783	11	3088834	5.95e-11	Intergenic	CNTN6	CHL1
snp6912784	11	3088835	5.95e-11	Intergenic	CNTN6	CHL1
snp6912785	11	3088889	8.58e-12	Intergenic	CNTN6	CHL1
snp6912787	11	3088911	1.67e-11	Intergenic	CNTN6	CHL1
snp6912803	11	3089687	5.57e-10	Intergenic	CNTN6	CHL1
snp6912820	11	3090433	1.82e-09	Intergenic	CNTN6	CHL1
snp6912823	11	3090476	3.26e-09	Intergenic	CNTN6	CHL1
snp6912835	11	3091225	9.67e-10	Intergenic	CNTN6	CHL1
snp6912837	11	3091246	1.9e-10	Intergenic	CNTN6	CHL1
snp6912838	11	3091269	3.06e-09	Intergenic	CNTN6	CHL1
snp6912852	11	3091469	2.28e-09	Intergenic	CNTN6	CHL1
snp6912856	11	3091574	1.79e-09	Intergenic	CNTN6	CHL1
snp6912859	11	3091817	1.56e-09	Intergenic	CNTN6	CHL1
snp6912874	11	3092504	1.21e-10	Intergenic	CNTN6	CHL1
snp6912875	11	3092506	3.29e-09	Intergenic	CNTN6	CHL1
snp6912877	11	3092612	1.38e-11	Intergenic	CNTN6	CHL1
snp6912923	11	3096104	3.35e-10	Intergenic	CNTN6	CHL1
snp6912926	11	3096148	3.37e-09	Intergenic	CNTN6	CHL1
snp6912927	11	3096161	6.71e-11	Intergenic	CNTN6	CHL1
snp6912930	11	3096355	1.91e-11	Intergenic	CNTN6	CHL1
snp6912964	11	3098547	1.66e-09	Intergenic	CNTN6	CHL1
snp6912985	11	3099865	7.97e-10	Intergenic	CNTN6	CHL1
snp6912995	11	3100214	2.9e-11	Intergenic	CNTN6	CHL1
snp6912996	11	3100265	2.23e-09	Intergenic	CNTN6	CHL1
snp6913015	11	3101481	1.06e-10	Intergenic	CNTN6	CHL1
snp6913026	11	3102099	2.59e-09	Intergenic	CNTN6	CHL1
snp6913049	11	3102681	1.51e-11	Intergenic	CNTN6	CHL1
snp6913050	11	3102682	1.51e-11	Intergenic	CNTN6	CHL1
snp6913069	11	3103764	8.56e-13	Intergenic	CNTN6	CHL1
snp6913071	11	3103803	4.6e-10	Intergenic	CNTN6	CHL1
snp6913072	11	3103851	3.39e-10	Intergenic	CNTN6	CHL1
snp6913075	11	3103927	2.38e-10	Intergenic	CNTN6	CHL1
snp6913076	11	3104023	6.99e-11	Intergenic	CNTN6	CHL1
snp6913087	11	3104370	5.27e-10	Intergenic	CNTN6	CHL1
snp6913097	11	3104842	7.01e-10	Intergenic	CNTN6	CHL1
snp6913106	11	3104964	4.25e-10	Intergenic	CNTN6	CHL1
snp6913141	11	3106697	4.61e-11	Intergenic	CNTN6	CHL1
snp6913155	11	3107251	5.58e-12	Intergenic	CNTN6	CHL1
snp6913167	11	3107825	3.58e-10	Intergenic	CNTN6	CHL1
snp6913168	11	3107846	7.04e-12	Intergenic	CNTN6	CHL1
snp6913169	11	3107852	2.97e-12	Intergenic	CNTN6	CHL1
snp6913170	11	3107864	4.42e-11	Intergenic	CNTN6	CHL1
snp6913171	11	3107867	2.34e-10	Intergenic	CNTN6	CHL1
snp6913173	11	3107888	2.52e-11	Intergenic	CNTN6	CHL1
snp6913174	11	3107891	6.91e-12	Intergenic	CNTN6	CHL1
snp6913178	11	3107981	2.68e-11	Intergenic	CNTN6	CHL1
snp6913187	11	3108273	8.46e-10	Intergenic	CNTN6	CHL1
snp6913189	11	3108482	5.36e-10	Intergenic	CNTN6	CHL1
snp6913212	11	3109316	4.43e-10	Intergenic	CNTN6	CHL1
snp6913215	11	3109423	1.75e-10	Intergenic	CNTN6	CHL1
snp6913219	11	3109866	1.54e-09	Intergenic	CNTN6	CHL1
snp6913238	11	3110600	1.47e-10	Intergenic	CNTN6	CHL1
snp6913241	11	3110690	1.53e-10	Intergenic	CNTN6	CHL1
snp6913242	11	3110699	3.77e-10	Intergenic	CNTN6	CHL1
snp6913258	11	3111154	9.68e-11	Intergenic	CNTN6	CHL1
snp6913265	11	3111484	3.32e-09	Intergenic	CNTN6	CHL1
snp6913288	11	3112111	2.83e-09	Intergenic	CNTN6	CHL1
snp6913289	11	3112141	2.84e-10	Intergenic	CNTN6	CHL1
snp6913291	11	3112212	1.28e-10	Intergenic	CNTN6	CHL1
snp6913310	11	3113851	1.52e-09	Intergenic	CNTN6	CHL1
snp6913317	11	3114270	5.39e-10	Intergenic	CNTN6	CHL1
snp6913328	11	3114991	1.84e-11	Intergenic	CNTN6	CHL1
snp6913333	11	3115092	8.62e-10	Intergenic	CNTN6	CHL1
snp6913335	11	3115215	5.19e-10	Intergenic	CNTN6	CHL1
snp6913337	11	3115318	2.29e-10	Intergenic	CNTN6	CHL1
snp6913346	11	3116153	8.65e-11	Intergenic	CNTN6	CHL1
snp6913743	11	3144029	2.22e-10	Intergenic	CNTN6	CHL1
snp6913744	11	3144061	6.01e-12	Intergenic	CNTN6	CHL1
snp6913745	11	3144074	4.81e-12	Intergenic	CNTN6	CHL1
snp6913746	11	3144079	4.55e-12	Intergenic	CNTN6	CHL1
snp6913747	11	3144090	3.23e-12	Intergenic	CNTN6	CHL1
snp6913748	11	3144100	6.66e-12	Intergenic	CNTN6	CHL1
snp6913749	11	3144106	3.65e-12	Intergenic	CNTN6	CHL1
snp6913750	11	3144115	1.09e-10	Intergenic	CNTN6	CHL1
snp6913751	11	3144117	5.29e-11	Intergenic	CNTN6	CHL1
snp6913753	11	3144288	1.01e-10	Intergenic	CNTN6	CHL1
snp6913754	11	3144296	2.19e-10	Intergenic	CNTN6	CHL1
snp6913755	11	3144346	6.77e-11	Intergenic	CNTN6	CHL1
snp6913764	11	3145616	4.39e-10	Intergenic	CNTN6	CHL1
snp6913765	11	3145660	3.09e-13	Intergenic	CNTN6	CHL1
snp6913766	11	3145816	8.41e-12	Intergenic	CNTN6	CHL1
snp6913772	11	3146211	6.32e-11	Intergenic	CNTN6	CHL1
snp6913776	11	3146562	8.24e-11	Intergenic	CNTN6	CHL1
snp6913779	11	3147035	8.38e-11	Intergenic	CNTN6	CHL1
snp6913780	11	3147049	2.34e-09	Intergenic	CNTN6	CHL1
snp6913789	11	3147752	1.15e-10	Intergenic	CNTN6	CHL1
snp6913803	11	3149155	8.89e-11	Intergenic	CNTN6	CHL1
snp6913819	11	3149756	1.51e-11	Intergenic	CNTN6	CHL1
snp6913820	11	3149797	1.51e-11	Intergenic	CNTN6	CHL1
snp6913821	11	3149848	4.39e-10	Intergenic	CNTN6	CHL1
snp6913823	11	3150080	1.34e-12	Intergenic	CNTN6	CHL1
snp6913831	11	3150625	7.11e-13	Intergenic	CNTN6	CHL1
snp6913834	11	3151410	2.48e-13	Intergenic	CNTN6	CHL1
snp6913839	11	3151830	2.91e-11	Intergenic	CNTN6	CHL1
snp6913853	11	3153119	5.31e-12	Intergenic	CNTN6	CHL1
snp6913854	11	3153129	2.04e-11	Intergenic	CNTN6	CHL1
snp6913856	11	3153260	3.95e-09	Intergenic	CNTN6	CHL1
snp6913857	11	3153284	4.03e-11	Intergenic	CNTN6	CHL1
snp6913858	11	3153309	1.59e-11	Intergenic	CNTN6	CHL1
snp6913861	11	3153406	6.75e-11	Intergenic	CNTN6	CHL1
snp6913864	11	3153431	7.51e-12	Intergenic	CNTN6	CHL1
snp6913867	11	3153459	3.57e-10	Intergenic	CNTN6	CHL1
snp6913873	11	3153879	5.46e-13	Intergenic	CNTN6	CHL1
snp6913875	11	3153903	5.87e-12	Intergenic	CNTN6	CHL1
snp6913880	11	3154521	2.65e-10	Intergenic	CNTN6	CHL1
snp6913885	11	3155377	2.88e-09	Intergenic	CNTN6	CHL1
snp6913889	11	3155557	1.53e-11	Intergenic	CNTN6	CHL1
snp6913895	11	3156637	1.47e-11	Intergenic	CNTN6	CHL1
snp6913937	11	3158496	1.94e-09	Intergenic	CNTN6	CHL1
snp6913941	11	3158679	2.55e-11	Intergenic	CNTN6	CHL1
snp6913942	11	3158742	4.48e-11	Intergenic	CNTN6	CHL1
snp6913946	11	3159349	1.17e-10	Intergenic	CNTN6	CHL1
snp6913947	11	3159407	3.18e-12	Intergenic	CNTN6	CHL1
snp6913948	11	3159415	5.21e-13	Intergenic	CNTN6	CHL1
snp6913951	11	3159888	5.53e-10	Intergenic	CNTN6	CHL1
snp6913954	11	3160016	7.6e-12	Intergenic	CNTN6	CHL1
snp6913956	11	3160082	8.88e-11	Intergenic	CNTN6	CHL1
snp6913957	11	3160085	4.19e-13	Intergenic	CNTN6	CHL1
snp6913960	11	3160216	3.66e-12	Intergenic	CNTN6	CHL1
snp6913965	11	3160440	1.18e-10	Intergenic	CNTN6	CHL1
snp6913966	11	3160499	7.21e-12	Intergenic	CNTN6	CHL1
snp6914304	11	3194220	1.12e-09	Intergenic	CNTN6	CHL1
snp6914309	11	3194594	1.19e-09	Intergenic	CNTN6	CHL1
snp6914328	11	3196205	6.52e-10	Intergenic	CNTN6	CHL1
snp6914359	11	3198705	1.72e-13	Intergenic	CNTN6	CHL1
snp6914360	11	3198711	1.61e-12	Intergenic	CNTN6	CHL1
snp6914361	11	3198715	7.5e-13	Intergenic	CNTN6	CHL1
snp6914370	11	3200178	9.96e-10	Intergenic	CNTN6	CHL1
snp6914371	11	3200326	1.55e-10	Intergenic	CNTN6	CHL1
snp6914374	11	3200366	3.53e-12	Intergenic	CNTN6	CHL1
snp6914541	11	3212151	3.34e-11	Intergenic	CNTN6	CHL1
snp6914542	11	3212165	5.14e-11	Intergenic	CNTN6	CHL1
snp6914543	11	3212194	7.68e-11	Intergenic	CNTN6	CHL1
snp6914564	11	3213605	9.99e-10	Intergenic	CNTN6	CHL1
snp6914595	11	3215167	3.35e-10	Intergenic	CNTN6	CHL1
snp6914638	11	3217379	5.83e-13	intron	CHL1
snp6914651	11	3218333	8.43e-10	intron	CHL1
snp6914673	11	3221319	2.74e-13	intron	CHL1
snp6914679	11	3221581	4.7e-12	intron	CHL1
snp6914713	11	3224277	4.52e-10	intron	CHL1
snp6914714	11	3224278	4.52e-10	intron	CHL1
snp6914715	11	3224285	5.58e-10	intron	CHL1
snp6914716	11	3224288	2.9e-10	intron	CHL1
snp6914724	11	3225486	5.81e-13	intron	CHL1
snp6914727	11	3225579	5.05e-10	intron	CHL1
snp6914729	11	3225649	5.91e-10	intron	CHL1
snp6914730	11	3225662	2.32e-09	intron	CHL1
snp6914731	11	3225666	1.91e-10	intron	CHL1
snp6914732	11	3225667	1.91e-10	intron	CHL1
snp6914733	11	3225706	7.58e-10	intron	CHL1
snp6914734	11	3225715	2.15e-10	intron	CHL1
snp6914737	11	3225858	9.41e-13	intron	CHL1
snp6914738	11	3225897	2.61e-12	intron	CHL1
snp6914740	11	3225917	1.33e-11	intron	CHL1
snp6914742	11	3226046	1.62e-13	intron	CHL1
snp6914764	11	3227887	6e-10	intron	CHL1
snp6914768	11	3228373	1.62e-12	intron	CHL1
snp6914769	11	3228393	2.5e-09	intron	CHL1
snp6914771	11	3228451	4.44e-10	intron	CHL1
snp6914772	11	3228476	2.88e-10	intron	CHL1
snp6914773	11	3228494	4.23e-10	intron	CHL1
snp6914781	11	3228896	2.74e-11	intron	CHL1
snp6914785	11	3229186	1.52e-09	intron	CHL1
snp6914786	11	3229194	4.66e-10	intron	CHL1
snp6914787	11	3229248	3.69e-09	intron	CHL1
snp6914788	11	3229252	8.71e-10	intron	CHL1
snp6914790	11	3229390	8.44e-12	intron	CHL1
snp6914795	11	3229797	1.59e-13	intron	CHL1
snp6914799	11	3230026	1.83e-12	intron	CHL1
snp6914801	11	3230109	2.45e-11	intron	CHL1
snp6914802	11	3230129	1.15e-12	intron	CHL1
snp6914806	11	3230309	4.16e-10	intron	CHL1
snp6914808	11	3230445	1.89e-10	intron	CHL1
snp6914815	11	3231102	2.38e-11	intron	CHL1
snp6914820	11	3231162	2.59e-11	intron	CHL1
snp6914822	11	3231210	9.86e-10	intron	CHL1
snp6914823	11	3231216	6.28e-10	intron	CHL1
snp6914830	11	3231975	1.14e-09	intron	CHL1
snp6914832	11	3231977	2.51e-09	intron	CHL1
snp6914840	11	3232299	1.16e-09	intron	CHL1
snp6914842	11	3232391	1.3e-14	intron	CHL1
snp6914857	11	3232709	6.15e-13	intron	CHL1
snp6914858	11	3232779	2.22e-13	intron	CHL1
snp6914859	11	3232780	2.22e-13	intron	CHL1
snp6914861	11	3232857	2.45e-11	intron	CHL1
snp6914880	11	3233705	7.18e-13	intron	CHL1
snp6914884	11	3233863	1.86e-12	intron	CHL1
snp6914888	11	3234222	4.93e-12	intron	CHL1
snp6914922	11	3236705	1.34e-13	intron	CHL1
snp6914951	11	3239597	1.43e-11	intron	CHL1
snp6914954	11	3239869	3.88e-12	intron	CHL1
snp6914957	11	3240064	6.47e-13	intron	CHL1
snp6914967	11	3240900	2.32e-10	intron	CHL1
snp6914969	11	3240963	2.7e-11	intron	CHL1
snp6914970	11	3240964	1.14e-10	intron	CHL1
snp6914971	11	3241016	4.78e-14	intron	CHL1
snp6914986	11	3242411	7.55e-12	intron	CHL1
snp6914987	11	3242441	7.95e-13	intron	CHL1
snp6914989	11	3242473	2.08e-11	intron	CHL1
snp6915027	11	3243676	8.96e-11	intron	CHL1
snp6915036	11	3243883	6.8e-12	intron	CHL1
snp6915037	11	3243895	7.64e-10	intron	CHL1
snp6915075	11	3245176	1.61e-12	intron	CHL1
snp6915077	11	3245297	3.09e-14	intron	CHL1
snp6915079	11	3245331	3.98e-11	intron	CHL1
snp6915111	11	3246929	2.68e-13	intron	CHL1
snp6915120	11	3247160	1.12e-12	intron	CHL1
snp6915122	11	3247248	2.34e-10	intron	CHL1
snp6915130	11	3247429	4.52e-12	intron	CHL1
snp6915131	11	3247444	7.96e-11	intron	CHL1
snp6915149	11	3248293	5.98e-13	intron	CHL1
snp6915154	11	3248549	3.8e-09	intron	CHL1
snp6915163	11	3248819	7.11e-12	intron	CHL1
snp6915174	11	3249469	3e-12	intron	CHL1
snp6915182	11	3249749	8.58e-10	intron	CHL1
snp6915183	11	3249784	1.69e-12	intron	CHL1
snp6915186	11	3249855	2.38e-12	intron	CHL1
snp6915187	11	3249941	4.34e-14	intron	CHL1
snp6915216	11	3250877	4.33e-12	intron	CHL1
snp6915217	11	3250879	1.71e-12	intron	CHL1
snp6915218	11	3250906	2.73e-13	intron	CHL1
snp6915222	11	3251245	5.75e-13	intron	CHL1
snp6915248	11	3253023	2.67e-10	intron	CHL1
snp6915249	11	3253124	1.3e-11	intron	CHL1
snp6915250	11	3253260	2.95e-09	intron	CHL1
snp6915254	11	3253590	1.78e-13	intron	CHL1
snp6915255	11	3253593	1.05e-10	intron	CHL1
snp6915261	11	3253726	2.22e-12	intron	CHL1
snp6915268	11	3254039	1.97e-12	intron	CHL1
snp6915278	11	3254160	2.28e-09	intron	CHL1
snp6915312	11	3255539	8.55e-13	intron	CHL1
snp6915314	11	3255588	1.14e-09	intron	CHL1
snp6915316	11	3255652	1.18e-11	intron	CHL1
snp6915323	11	3255975	1.3e-10	intron	CHL1
snp6915341	11	3256296	4.31e-10	intron	CHL1
snp6915354	11	3256841	4.75e-10	intron	CHL1
snp6915363	11	3257436	1.11e-10	intron	CHL1
snp6915371	11	3257812	1.35e-12	intron	CHL1
snp6915383	11	3258145	1.41e-11	intron	CHL1
snp6915384	11	3258164	1.63e-11	intron	CHL1
snp6915391	11	3258308	8.45e-10	intron	CHL1
snp6915398	11	3258552	1.31e-11	intron	CHL1
snp6915423	11	3260045	5.36e-11	intron	CHL1
snp6915427	11	3260149	5.87e-12	intron	CHL1
snp6915453	11	3261380	1.78e-12	intron	CHL1
snp6915469	11	3261937	6.61e-11	intron	CHL1
snp6915471	11	3262044	3.42e-10	intron	CHL1
snp6915481	11	3262641	2.11e-11	intron	CHL1
snp6915488	11	3263381	3.38e-09	intron	CHL1
snp6915494	11	3263588	4.99e-11	intron	CHL1
snp6915496	11	3263628	4.66e-11	intron	CHL1
snp6915497	11	3263640	5.51e-12	intron	CHL1
snp6915498	11	3263645	1.61e-11	intron	CHL1
snp6915521	11	3264900	2.59e-16	intron	CHL1
snp6915548	11	3265969	2.51e-12	intron	CHL1
snp6915571	11	3266744	2.51e-10	intron	CHL1
snp6915583	11	3267152	3.18e-12	intron	CHL1
snp6915587	11	3267345	4.1e-11	intron	CHL1
snp6915588	11	3267357	1.56e-09	intron	CHL1
snp6915590	11	3267370	8.3e-10	intron	CHL1
snp6915595	11	3267563	1.55e-12	intron	CHL1
snp6915596	11	3267566	6.57e-11	intron	CHL1
snp6915597	11	3267589	1.49e-10	intron	CHL1
snp6915600	11	3267879	1.67e-11	intron	CHL1
snp6915606	11	3268002	1.05e-09	intron	CHL1
snp6915613	11	3268165	2.48e-11	intron	CHL1
snp6915617	11	3268234	9.95e-14	intron	CHL1
snp6915620	11	3268299	1.19e-12	intron	CHL1
snp6915628	11	3268729	3.54e-11	intron	CHL1
snp6915639	11	3269248	6.01e-12	intron	CHL1
snp6915642	11	3269339	1.69e-09	intron	CHL1
snp6915648	11	3269556	2.97e-09	intron	CHL1
snp6915652	11	3269697	3.42e-09	intron	CHL1
snp6915660	11	3270149	1.31e-13	intron	CHL1
snp6915663	11	3270177	1.69e-11	intron	CHL1
snp6915668	11	3270543	1.32e-10	intron	CHL1
snp6915677	11	3270901	1.08e-11	intron	CHL1
snp6915679	11	3271059	9.4e-12	intron	CHL1
snp6915683	11	3271119	8.41e-12	intron	CHL1
snp6915690	11	3271319	1.26e-10	intron	CHL1
snp6915692	11	3271353	1.6e-10	intron	CHL1
snp6915696	11	3271819	1.75e-11	intron	CHL1
snp6915707	11	3272955	1.01e-11	intron	CHL1
snp6915708	11	3272958	1.42e-11	intron	CHL1
snp6915711	11	3273012	9.69e-11	intron	CHL1
snp6915712	11	3273050	5.49e-10	intron	CHL1
snp6915718	11	3273317	1.96e-11	intron	CHL1
snp6915719	11	3273337	5.52e-12	intron	CHL1
snp6915723	11	3273386	9.25e-12	intron	CHL1
snp6915744	11	3273999	7.11e-14	intron	CHL1
snp6915748	11	3274121	2.27e-12	intron	CHL1
snp6915749	11	3274143	2.38e-13	intron	CHL1
snp6915750	11	3274237	1.2e-13	intron	CHL1
snp6915754	11	3274607	5.73e-10	intron	CHL1
snp6915767	11	3275077	2.98e-13	intron	CHL1
snp6915775	11	3275271	1.84e-10	intron	CHL1
snp6915776	11	3275285	3.17e-10	intron	CHL1
snp6915777	11	3275362	6.09e-12	intron	CHL1
snp6915847	11	3277774	3.81e-11	intron	CHL1
snp6915861	11	3278252	5.5e-12	intron	CHL1
snp6915890	11	3278892	2.36e-11	intron	CHL1
snp6915892	11	3278987	2.66e-09	intron	CHL1
snp6915894	11	3279037	5.67e-10	intron	CHL1
snp6915895	11	3279078	9.33e-11	intron	CHL1
snp6915898	11	3279285	8.02e-11	intron	CHL1
snp6915911	11	3279593	3.91e-09	intron	CHL1
snp6915926	11	3280623	9.07e-10	intron	CHL1
snp6915930	11	3281035	1.03e-11	intron	CHL1
snp6915982	11	3282456	1.31e-09	intron	CHL1
snp6915983	11	3282457	1.31e-09	intron	CHL1
snp6915992	11	3282722	1.9e-09	intron	CHL1
snp6915995	11	3282862	1.9e-09	intron	CHL1
snp6916003	11	3282921	8.69e-11	intron	CHL1
snp6916004	11	3282926	2.38e-10	intron	CHL1
snp6916021	11	3283657	9.75e-10	intron	CHL1
snp6916062	11	3285239	2.33e-09	intron	CHL1
snp6916100	11	3287423	4.09e-11	intron	CHL1
snp6916112	11	3287802	6.62e-10	intron	CHL1
snp6916154	11	3290254	4.64e-10	intron	CHL1
snp6916162	11	3290492	1.29e-10	intron	CHL1
snp6916168	11	3290800	1.21e-09	intron	CHL1
snp6916170	11	3290903	9.92e-11	intron	CHL1
snp6916171	11	3290919	4.79e-10	intron	CHL1
snp6916181	11	3291300	2.24e-09	intron	CHL1
snp6916189	11	3291934	6.38e-11	intron	CHL1
snp6916195	11	3292149	1.85e-09	intron	CHL1
snp6916198	11	3292227	3.91e-09	intron	CHL1
snp6916203	11	3292607	1.22e-09	intron	CHL1
snp6916204	11	3292613	3.1e-09	intron	CHL1
snp6916205	11	3292614	3.61e-09	intron	CHL1
snp6916208	11	3292690	1.12e-10	intron	CHL1
snp6916210	11	3292761	1.3e-09	intron	CHL1
snp6916242	11	3295894	1.68e-10	intron	CHL1
snp6916249	11	3296338	9.48e-10	Intergenic	CHL1	CNTN3
snp6916287	11	3298417	3.01e-09	Intergenic	CHL1	CNTN3
snp6916289	11	3298503	2.59e-13	Intergenic	CHL1	CNTN3
snp6916301	11	3299283	4.02e-10	Intergenic	CHL1	CNTN3
snp6916304	11	3299293	1.3e-09	Intergenic	CHL1	CNTN3
snp6916316	11	3299709	2.09e-10	Intergenic	CHL1	CNTN3
snp6916317	11	3299710	2.09e-10	Intergenic	CHL1	CNTN3
snp6916318	11	3299714	1.66e-10	Intergenic	CHL1	CNTN3
snp6916320	11	3299772	2.58e-09	Intergenic	CHL1	CNTN3
snp6916325	11	3299838	1.58e-10	Intergenic	CHL1	CNTN3
snp6916328	11	3300349	2.52e-10	Intergenic	CHL1	CNTN3
snp6916343	11	3300732	1.57e-09	Intergenic	CHL1	CNTN3
snp6916359	11	3301319	1.17e-09	Intergenic	CHL1	CNTN3
snp6916398	11	3303228	3.42e-10	Intergenic	CHL1	CNTN3
snp6916433	11	3305333	2.29e-10	Intergenic	CHL1	CNTN3
snp6916434	11	3305334	4.2e-10	Intergenic	CHL1	CNTN3
snp6916435	11	3305335	1.03e-09	Intergenic	CHL1	CNTN3
snp6916436	11	3305438	2.84e-09	Intergenic	CHL1	CNTN3
snp6916438	11	3305573	1.91e-12	Intergenic	CHL1	CNTN3
snp6916439	11	3305586	2.81e-12	Intergenic	CHL1	CNTN3
snp6916440	11	3305588	2.28e-12	Intergenic	CHL1	CNTN3
snp6916448	11	3305921	5.27e-11	Intergenic	CHL1	CNTN3
snp6916491	11	3309129	6.55e-10	Intergenic	CHL1	CNTN3
snp6916492	11	3309205	6.94e-11	Intergenic	CHL1	CNTN3
snp6916498	11	3309531	2.1e-10	Intergenic	CHL1	CNTN3
snp6916508	11	3310603	3.36e-11	Intergenic	CHL1	CNTN3
snp6917322	11	3365747	9.65e-10	Intergenic	CHL1	CNTN3
snp6917356	11	3366547	2.26e-10	Intergenic	CHL1	CNTN3
snp6917386	11	3368520	3.29e-09	Intergenic	CHL1	CNTN3
snp6917454	11	3372188	1.29e-09	Intergenic	CHL1	CNTN3
snp6917473	11	3372830	3.89e-09	Intergenic	CHL1	CNTN3
snp6917502	11	3375019	2.07e-09	Intergenic	CHL1	CNTN3
snp6917503	11	3375040	1.38e-10	Intergenic	CHL1	CNTN3
snp6917506	11	3375140	9.84e-11	Intergenic	CHL1	CNTN3
snp6917507	11	3375147	4.66e-10	Intergenic	CHL1	CNTN3
snp6917508	11	3375149	3.7e-10	Intergenic	CHL1	CNTN3
snp6917509	11	3375168	3.64e-10	Intergenic	CHL1	CNTN3
snp6917510	11	3375169	2.17e-09	Intergenic	CHL1	CNTN3
snp6917513	11	3375336	6.91e-11	Intergenic	CHL1	CNTN3
snp6917518	11	3375465	1.06e-09	Intergenic	CHL1	CNTN3
snp6917519	11	3375478	3.81e-10	Intergenic	CHL1	CNTN3
snp6917520	11	3375544	2.23e-11	Intergenic	CHL1	CNTN3
snp6917521	11	3375552	2.34e-10	Intergenic	CHL1	CNTN3
snp6917522	11	3375558	3.82e-10	Intergenic	CHL1	CNTN3
snp6917523	11	3375593	5.1e-12	Intergenic	CHL1	CNTN3
snp6917525	11	3376006	4.28e-11	Intergenic	CHL1	CNTN3
snp6917526	11	3376016	8.55e-11	Intergenic	CHL1	CNTN3
snp6917528	11	3376164	8.25e-12	Intergenic	CHL1	CNTN3
snp6917539	11	3377073	3.28e-11	Intergenic	CHL1	CNTN3
snp6917549	11	3378484	1.15e-11	Intergenic	CHL1	CNTN3
snp6917554	11	3379040	1.7e-09	Intergenic	CHL1	CNTN3
snp6917561	11	3379236	2.45e-10	Intergenic	CHL1	CNTN3
snp6917562	11	3379260	7.14e-11	Intergenic	CHL1	CNTN3
snp6917573	11	3379476	4.22e-12	Intergenic	CHL1	CNTN3
snp6917574	11	3379480	5.11e-11	Intergenic	CHL1	CNTN3
snp6917579	11	3379598	1.47e-10	Intergenic	CHL1	CNTN3
snp6917581	11	3379613	1e-09	Intergenic	CHL1	CNTN3
snp6917601	11	3381572	2.58e-10	Intergenic	CHL1	CNTN3
snp6917602	11	3381575	2.58e-10	Intergenic	CHL1	CNTN3
snp6917603	11	3381580	5.83e-10	Intergenic	CHL1	CNTN3
snp6917604	11	3381629	8.68e-10	Intergenic	CHL1	CNTN3
snp6917605	11	3381646	5.29e-10	Intergenic	CHL1	CNTN3
snp6917606	11	3381718	8.37e-11	Intergenic	CHL1	CNTN3
snp6917607	11	3381768	5.73e-11	Intergenic	CHL1	CNTN3
snp6917609	11	3381877	4.3e-10	Intergenic	CHL1	CNTN3
snp6917624	11	3382666	2.88e-10	Intergenic	CHL1	CNTN3
snp6917639	11	3384393	1e-11	Intergenic	CHL1	CNTN3
snp6917641	11	3384433	1.68e-09	Intergenic	CHL1	CNTN3
snp6917642	11	3384436	3.5e-09	Intergenic	CHL1	CNTN3
snp6917654	11	3386374	5.26e-11	Intergenic	CHL1	CNTN3
snp6917657	11	3386657	8.28e-10	Intergenic	CHL1	CNTN3
snp6917659	11	3386947	3.2e-10	Intergenic	CHL1	CNTN3
snp6917665	11	3387175	7.36e-11	Intergenic	CHL1	CNTN3
snp6917668	11	3387254	3.97e-10	Intergenic	CHL1	CNTN3
snp6917674	11	3387448	1.9e-10	Intergenic	CHL1	CNTN3
snp6917675	11	3387459	1.43e-10	Intergenic	CHL1	CNTN3
snp6917683	11	3388198	1.04e-09	Intergenic	CHL1	CNTN3
snp6917694	11	3389423	5.59e-10	Intergenic	CHL1	CNTN3
snp6917697	11	3389700	8.81e-10	Intergenic	CHL1	CNTN3
snp6917712	11	3390663	1.04e-09	Intergenic	CHL1	CNTN3
snp6917713	11	3390714	2.84e-09	Intergenic	CHL1	CNTN3
snp6917728	11	3391606	1.73e-09	Intergenic	CHL1	CNTN3
snp6917733	11	3392024	1.72e-09	Intergenic	CHL1	CNTN3
snp6917749	11	3393117	1.32e-12	Intergenic	CHL1	CNTN3
snp6917755	11	3393655	1.62e-12	Intergenic	CHL1	CNTN3
snp6917756	11	3393657	7.32e-13	Intergenic	CHL1	CNTN3
snp6917762	11	3394113	5.49e-10	Intergenic	CHL1	CNTN3
snp6917771	11	3394478	3.29e-12	Intergenic	CHL1	CNTN3
snp6917772	11	3394489	8.48e-12	Intergenic	CHL1	CNTN3
snp6917775	11	3394624	2.99e-12	Intergenic	CHL1	CNTN3
snp6917805	11	3396766	4.94e-10	Intergenic	CHL1	CNTN3
snp6917833	11	3398231	1.31e-09	Intergenic	CHL1	CNTN3
snp6917838	11	3399045	8.01e-10	Intergenic	CHL1	CNTN3
snp6917839	11	3399066	8.55e-11	Intergenic	CHL1	CNTN3
snp6917840	11	3399072	5.71e-12	Intergenic	CHL1	CNTN3
snp6917841	11	3399087	1.19e-11	Intergenic	CHL1	CNTN3
snp6917844	11	3399152	2.03e-11	Intergenic	CHL1	CNTN3
snp6917853	11	3399269	1.78e-09	Intergenic	CHL1	CNTN3
snp6918015	11	3411647	2.16e-09	Intergenic	CHL1	CNTN3
snp6918016	11	3411655	2.39e-10	Intergenic	CHL1	CNTN3
snp6918033	11	3413088	1.09e-10	Intergenic	CHL1	CNTN3
snp6918088	11	3417194	3.55e-09	Intergenic	CHL1	CNTN3
snp6918097	11	3419041	4.4e-10	Intergenic	CHL1	CNTN3
snp6918116	11	3420002	1.83e-09	Intergenic	CHL1	CNTN3
snp6918128	11	3420313	6.21e-10	Intergenic	CHL1	CNTN3
snp6918184	11	3425925	3.84e-10	Intergenic	CHL1	CNTN3
snp6918212	11	3429813	2.04e-10	Intergenic	CHL1	CNTN3
snp6918217	11	3429974	5.69e-10	Intergenic	CHL1	CNTN3
snp6918228	11	3430979	8.85e-10	Intergenic	CHL1	CNTN3
snp6918229	11	3430994	1.14e-09	Intergenic	CHL1	CNTN3
snp6918230	11	3431001	1.94e-10	Intergenic	CHL1	CNTN3
snp6918245	11	3431709	1.14e-10	Intergenic	CHL1	CNTN3
snp6918246	11	3431741	3.05e-11	Intergenic	CHL1	CNTN3
snp6918253	11	3432310	5.03e-10	Intergenic	CHL1	CNTN3
snp6918254	11	3432313	3.78e-10	Intergenic	CHL1	CNTN3
snp6918259	11	3432507	1.84e-10	Intergenic	CHL1	CNTN3
snp6918274	11	3433542	4.68e-12	Intergenic	CHL1	CNTN3
snp6918275	11	3433654	7.76e-10	Intergenic	CHL1	CNTN3
snp6918281	11	3434129	1.26e-09	Intergenic	CHL1	CNTN3
snp6918283	11	3434201	1.72e-09	Intergenic	CHL1	CNTN3
snp6918291	11	3434371	7.68e-11	Intergenic	CHL1	CNTN3
snp6918295	11	3434433	1.59e-09	Intergenic	CHL1	CNTN3
snp6918301	11	3435540	3.65e-10	Intergenic	CHL1	CNTN3
snp6918303	11	3435567	5.29e-10	Intergenic	CHL1	CNTN3
snp6918308	11	3436203	1.9e-09	Intergenic	CHL1	CNTN3
snp6918312	11	3437319	3.27e-09	Intergenic	CHL1	CNTN3
snp6918325	11	3438666	3.92e-11	Intergenic	CHL1	CNTN3
snp6918326	11	3438730	2.57e-09	Intergenic	CHL1	CNTN3
snp6918329	11	3438897	7.08e-10	Intergenic	CHL1	CNTN3
snp6918330	11	3438927	7.76e-10	Intergenic	CHL1	CNTN3
snp6918337	11	3439928	1.22e-09	Intergenic	CHL1	CNTN3
snp6918339	11	3440306	3.45e-09	Intergenic	CHL1	CNTN3
snp6918356	11	3443577	9.09e-10	Intergenic	CHL1	CNTN3
snp6918373	11	3445374	3.12e-09	Intergenic	CHL1	CNTN3
snp6918380	11	3446189	1.58e-11	Intergenic	CHL1	CNTN3
snp6918384	11	3446243	8.45e-10	Intergenic	CHL1	CNTN3
snp6918385	11	3446247	1.55e-14	Intergenic	CHL1	CNTN3
snp6918392	11	3446391	9.67e-10	Intergenic	CHL1	CNTN3
snp6918397	11	3446501	3.69e-10	Intergenic	CHL1	CNTN3
snp6918433	11	3448415	4.09e-10	Intergenic	CHL1	CNTN3
snp6918435	11	3448520	1.07e-09	Intergenic	CHL1	CNTN3
snp6918436	11	3448551	2.52e-12	Intergenic	CHL1	CNTN3
snp6918437	11	3448560	1.27e-12	Intergenic	CHL1	CNTN3
snp6918454	11	3449399	6.61e-10	Intergenic	CHL1	CNTN3
snp6918460	11	3449743	1.8e-09	Intergenic	CHL1	CNTN3
snp6918473	11	3450215	2.3e-09	Intergenic	CHL1	CNTN3
snp6918481	11	3450683	2.28e-10	Intergenic	CHL1	CNTN3
snp6918485	11	3450708	4.41e-11	Intergenic	CHL1	CNTN3
snp6918487	11	3450832	1.83e-10	Intergenic	CHL1	CNTN3
snp6918494	11	3451305	1.45e-12	Intergenic	CHL1	CNTN3
snp6918495	11	3451312	7.15e-12	Intergenic	CHL1	CNTN3
snp6918497	11	3451509	1.25e-09	Intergenic	CHL1	CNTN3
snp6918556	11	3454342	5.82e-12	Intergenic	CHL1	CNTN3
snp6918604	11	3456345	3.99e-11	Intergenic	CHL1	CNTN3
snp6918605	11	3456367	1.95e-11	Intergenic	CHL1	CNTN3
snp6918607	11	3456452	1.48e-10	Intergenic	CHL1	CNTN3
snp6918612	11	3456532	3.29e-10	Intergenic	CHL1	CNTN3
snp6918613	11	3456543	2.53e-10	Intergenic	CHL1	CNTN3
snp6918641	11	3458607	3.13e-10	Intergenic	CHL1	CNTN3
snp6918645	11	3458655	2.22e-09	Intergenic	CHL1	CNTN3
snp6918677	11	3460471	5.62e-10	Intergenic	CHL1	CNTN3
snp6918680	11	3460719	1.29e-09	Intergenic	CHL1	CNTN3
snp6918686	11	3460963	2.95e-11	Intergenic	CHL1	CNTN3
snp6918688	11	3461001	3.12e-10	Intergenic	CHL1	CNTN3
snp6918695	11	3461588	1.86e-10	Intergenic	CHL1	CNTN3
snp6918708	11	3462445	2.67e-09	Intergenic	CHL1	CNTN3
snp6918710	11	3462708	4.13e-10	Intergenic	CHL1	CNTN3
snp6918715	11	3462799	1.48e-09	Intergenic	CHL1	CNTN3
snp6918728	11	3463286	1.05e-11	Intergenic	CHL1	CNTN3
snp6918732	11	3463495	1.23e-10	Intergenic	CHL1	CNTN3
snp6918740	11	3463659	7.76e-10	Intergenic	CHL1	CNTN3
snp6918748	11	3463939	2.93e-10	Intergenic	CHL1	CNTN3
snp6918749	11	3463941	2.19e-10	Intergenic	CHL1	CNTN3
snp6918757	11	3464241	1.72e-09	Intergenic	CHL1	CNTN3
snp6918760	11	3464361	4.16e-10	Intergenic	CHL1	CNTN3
snp6918771	11	3465051	6.7e-10	Intergenic	CHL1	CNTN3
snp6918773	11	3465087	2.74e-09	Intergenic	CHL1	CNTN3
snp6918778	11	3465203	6.1e-10	Intergenic	CHL1	CNTN3
snp6918780	11	3465327	1.62e-09	Intergenic	CHL1	CNTN3
snp6918786	11	3466485	1.68e-09	Intergenic	CHL1	CNTN3
snp6918794	11	3466757	2.69e-10	Intergenic	CHL1	CNTN3
snp6918798	11	3466851	2.41e-09	Intergenic	CHL1	CNTN3
snp6918806	11	3467186	3.62e-09	Intergenic	CHL1	CNTN3
snp6918813	11	3467364	2.35e-09	Intergenic	CHL1	CNTN3
snp6918842	11	3468969	1.17e-09	Intergenic	CHL1	CNTN3
snp6918857	11	3469488	3.54e-10	Intergenic	CHL1	CNTN3
snp6918859	11	3469535	4.65e-10	Intergenic	CHL1	CNTN3
snp6918874	11	3471550	5.49e-10	Intergenic	CHL1	CNTN3
snp6918877	11	3471895	1.6e-09	Intergenic	CHL1	CNTN3
snp6918879	11	3471960	6.2e-10	Intergenic	CHL1	CNTN3
snp6918885	11	3472201	1.85e-10	Intergenic	CHL1	CNTN3
snp6918917	11	3475599	1.34e-10	Intergenic	CHL1	CNTN3
snp6918920	11	3475762	9.26e-11	Intergenic	CHL1	CNTN3
snp6918921	11	3475766	1.4e-10	Intergenic	CHL1	CNTN3
snp6918925	11	3476017	3.15e-10	Intergenic	CHL1	CNTN3
snp6918926	11	3476039	1.82e-09	Intergenic	CHL1	CNTN3
snp6918943	11	3476527	1.32e-10	Intergenic	CHL1	CNTN3
snp6918944	11	3476552	1.43e-09	Intergenic	CHL1	CNTN3
snp6918945	11	3476560	1.14e-09	Intergenic	CHL1	CNTN3
snp6918957	11	3476951	4.31e-11	Intergenic	CHL1	CNTN3
snp6918960	11	3477190	1.94e-11	Intergenic	CHL1	CNTN3
snp6918971	11	3477765	1.12e-09	Intergenic	CHL1	CNTN3
snp6918996	11	3479122	5.83e-12	Intergenic	CHL1	CNTN3
snp6919005	11	3479687	1.61e-13	Intergenic	CHL1	CNTN3
snp6919012	11	3479847	1.81e-09	Intergenic	CHL1	CNTN3
snp6919021	11	3480596	3.47e-12	Intergenic	CHL1	CNTN3
snp6919025	11	3480752	8.88e-10	Intergenic	CHL1	CNTN3
snp6919029	11	3480929	8.83e-10	Intergenic	CHL1	CNTN3
snp6919041	11	3481304	4.45e-11	Intergenic	CHL1	CNTN3
snp6919047	11	3481480	1.58e-12	Intergenic	CHL1	CNTN3
snp6919052	11	3481914	5.82e-11	Intergenic	CHL1	CNTN3
snp6919054	11	3482000	2.53e-11	Intergenic	CHL1	CNTN3
snp6919064	11	3483096	3.03e-09	Intergenic	CHL1	CNTN3
snp6919065	11	3483099	1.32e-09	Intergenic	CHL1	CNTN3
snp6919066	11	3483148	1.14e-09	Intergenic	CHL1	CNTN3
snp6919078	11	3483626	9.13e-11	Intergenic	CHL1	CNTN3
snp6919079	11	3483669	7.54e-10	Intergenic	CHL1	CNTN3
snp6919081	11	3483779	3.13e-11	Intergenic	CHL1	CNTN3
snp6919088	11	3484267	2.7e-11	Intergenic	CHL1	CNTN3
snp6919092	11	3484361	2.15e-10	Intergenic	CHL1	CNTN3
snp6919099	11	3484581	5.18e-11	Intergenic	CHL1	CNTN3
snp6919127	11	3486128	4.48e-10	Intergenic	CHL1	CNTN3
snp6919164	11	3488663	1.03e-12	Intergenic	CHL1	CNTN3
snp6919170	11	3489045	6.59e-16	Intergenic	CHL1	CNTN3
snp6919189	11	3489778	1.04e-12	Intergenic	CHL1	CNTN3
snp6919190	11	3489809	8.04e-10	Intergenic	CHL1	CNTN3
snp6919192	11	3489825	1.47e-09	Intergenic	CHL1	CNTN3
snp6919232	11	3492183	2.46e-12	Intergenic	CHL1	CNTN3
snp6919233	11	3492184	2.46e-12	Intergenic	CHL1	CNTN3
snp6919241	11	3492434	1.07e-09	Intergenic	CHL1	CNTN3
snp6919300	11	3495316	1.22e-12	Intergenic	CHL1	CNTN3
snp6919354	11	3497294	6.94e-10	Intergenic	CHL1	CNTN3
snp6919812	11	3523911	3.84e-11	Intergenic	CHL1	CNTN3
snp6919819	11	3524487	7.57e-11	Intergenic	CHL1	CNTN3
snp6919822	11	3524540	2.8e-09	Intergenic	CHL1	CNTN3
snp6919823	11	3524541	2.21e-09	Intergenic	CHL1	CNTN3
snp6919847	11	3526902	6.78e-10	Intergenic	CHL1	CNTN3
snp6919850	11	3527117	3.17e-09	Intergenic	CHL1	CNTN3
snp6919909	11	3532666	2.97e-10	Intergenic	CHL1	CNTN3
snp6920098	11	3547213	2.82e-09	Intergenic	CHL1	CNTN3
snp6920105	11	3548137	2.31e-09	Intergenic	CHL1	CNTN3
snp6920137	11	3550747	3.74e-09	Intergenic	CHL1	CNTN3
snp6920391	11	3568011	3.1e-11	Intergenic	CHL1	CNTN3
snp6920392	11	3568041	1.85e-12	Intergenic	CHL1	CNTN3
snp6920406	11	3570205	3.24e-10	Intergenic	CHL1	CNTN3
snp6920413	11	3570685	2.1e-10	Intergenic	CHL1	CNTN3
snp6920432	11	3573876	3.01e-13	Intergenic	CHL1	CNTN3
snp6920474	11	3575600	2.42e-09	Intergenic	CHL1	CNTN3
snp6920475	11	3575601	1.24e-09	Intergenic	CHL1	CNTN3
snp6920504	11	3577113	4.54e-12	Intergenic	CHL1	CNTN3
snp6920518	11	3579377	5.49e-11	Intergenic	CHL1	CNTN3
snp6920523	11	3579810	1.07e-11	Intergenic	CHL1	CNTN3
snp6920526	11	3579909	8.32e-10	Intergenic	CHL1	CNTN3
snp6920538	11	3581752	4.74e-11	Intergenic	CHL1	CNTN3
snp6920539	11	3581754	2.79e-11	Intergenic	CHL1	CNTN3
snp6920564	11	3583500	1.51e-09	Intergenic	CHL1	CNTN3
snp6920566	11	3583618	1.21e-11	Intergenic	CHL1	CNTN3
snp6920573	11	3584009	9.81e-13	Intergenic	CHL1	CNTN3
snp6920574	11	3584017	1.19e-12	Intergenic	CHL1	CNTN3
snp6920575	11	3584022	9.19e-14	Intergenic	CHL1	CNTN3
snp6920576	11	3584023	5.76e-12	Intergenic	CHL1	CNTN3
snp6920577	11	3584066	8.85e-12	Intergenic	CHL1	CNTN3
snp6920578	11	3584125	5.74e-10	Intergenic	CHL1	CNTN3
snp6920579	11	3584126	6.54e-10	Intergenic	CHL1	CNTN3
snp6920580	11	3584127	6.54e-10	Intergenic	CHL1	CNTN3
snp6920581	11	3584131	2.34e-09	Intergenic	CHL1	CNTN3
snp6920582	11	3584181	2.37e-09	Intergenic	CHL1	CNTN3
snp6920583	11	3584232	1.03e-10	Intergenic	CHL1	CNTN3
snp6920586	11	3584386	7.98e-11	Intergenic	CHL1	CNTN3
snp6920589	11	3584572	2.79e-12	Intergenic	CHL1	CNTN3
snp6920596	11	3584728	6.64e-11	Intergenic	CHL1	CNTN3
snp6920602	11	3585246	1e-10	Intergenic	CHL1	CNTN3
snp6920603	11	3585248	4.16e-11	Intergenic	CHL1	CNTN3
snp6920607	11	3585340	6.99e-12	Intergenic	CHL1	CNTN3
snp6920608	11	3585346	1.15e-11	Intergenic	CHL1	CNTN3
snp6920609	11	3585347	3.31e-11	Intergenic	CHL1	CNTN3
snp6920647	11	3586680	1.49e-10	Intergenic	CHL1	CNTN3
snp6920668	11	3587940	2.07e-09	Intergenic	CHL1	CNTN3
snp6920669	11	3587989	9.62e-10	Intergenic	CHL1	CNTN3
snp6920670	11	3587993	1.53e-09	Intergenic	CHL1	CNTN3
snp6920671	11	3588003	2.11e-09	Intergenic	CHL1	CNTN3
snp6920672	11	3588004	2.11e-09	Intergenic	CHL1	CNTN3
snp6920673	11	3588008	6.75e-10	Intergenic	CHL1	CNTN3
snp6920675	11	3588121	5.84e-10	Intergenic	CHL1	CNTN3
snp6920702	11	3588789	2.51e-09	Intergenic	CHL1	CNTN3
snp6920988	11	3603311	1.92e-13	Intergenic	CHL1	CNTN3
snp6921402	11	3618998	1.75e-13	Intergenic	CHL1	CNTN3
snp6921479	11	3623588	3.48e-12	Intergenic	CHL1	CNTN3
snp6921480	11	3623623	1.79e-10	Intergenic	CHL1	CNTN3
snp6922565	11	3691072	1.31e-11	Intergenic	CNTN3	PDZRN3
snp6922645	11	3694802	4.55e-10	Intergenic	CNTN3	PDZRN3
snp6922648	11	3694928	2.68e-09	Intergenic	CNTN3	PDZRN3
snp6922665	11	3696054	2.69e-10	Intergenic	CNTN3	PDZRN3
snp6922666	11	3696082	1.78e-10	Intergenic	CNTN3	PDZRN3
snp6922697	11	3696481	4.91e-10	Intergenic	CNTN3	PDZRN3
snp6922772	11	3700183	2.65e-09	Intergenic	CNTN3	PDZRN3
snp6922773	11	3700209	3.36e-09	Intergenic	CNTN3	PDZRN3
snp6923193	11	3714459	3.15e-17	Intergenic	CNTN3	PDZRN3
snp6923198	11	3714566	1.68e-09	Intergenic	CNTN3	PDZRN3
snp6923199	11	3714567	3.11e-15	Intergenic	CNTN3	PDZRN3
snp6923202	11	3714574	8.53e-17	Intergenic	CNTN3	PDZRN3
snp6923203	11	3714584	2.19e-17	Intergenic	CNTN3	PDZRN3
snp6923212	11	3714733	1.31e-12	Intergenic	CNTN3	PDZRN3
snp6923213	11	3714734	1.21e-12	Intergenic	CNTN3	PDZRN3
snp6923214	11	3714741	3.54e-12	Intergenic	CNTN3	PDZRN3
snp6923215	11	3714742	5.65e-12	Intergenic	CNTN3	PDZRN3
snp6923216	11	3714755	7.39e-13	Intergenic	CNTN3	PDZRN3
snp6923217	11	3714759	5.71e-13	Intergenic	CNTN3	PDZRN3
snp6923218	11	3714760	6.15e-13	Intergenic	CNTN3	PDZRN3
snp6923219	11	3714769	6.86e-13	Intergenic	CNTN3	PDZRN3
snp6923220	11	3714770	5.62e-13	Intergenic	CNTN3	PDZRN3
snp6923221	11	3714778	2.34e-12	Intergenic	CNTN3	PDZRN3
snp6923222	11	3714800	8.91e-13	Intergenic	CNTN3	PDZRN3
snp6923223	11	3714809	2.07e-13	Intergenic	CNTN3	PDZRN3
snp6923224	11	3714810	1.17e-13	Intergenic	CNTN3	PDZRN3
snp6923226	11	3714825	6.57e-16	Intergenic	CNTN3	PDZRN3
snp6923227	11	3714831	1.99e-15	Intergenic	CNTN3	PDZRN3
snp6923228	11	3714847	4.59e-14	Intergenic	CNTN3	PDZRN3
snp6923229	11	3714852	1.31e-13	Intergenic	CNTN3	PDZRN3
snp6923230	11	3714885	3.8e-09	Intergenic	CNTN3	PDZRN3
snp6923236	11	3715037	6.17e-10	Intergenic	CNTN3	PDZRN3
snp6923237	11	3715048	3.31e-09	Intergenic	CNTN3	PDZRN3
snp6923252	11	3715622	1.37e-17	Intergenic	CNTN3	PDZRN3
snp6923259	11	3715972	2.37e-09	Intergenic	CNTN3	PDZRN3
snp6923261	11	3716198	1.3e-13	Intergenic	CNTN3	PDZRN3
snp6923272	11	3716777	1.31e-09	Intergenic	CNTN3	PDZRN3
snp6923305	11	3718028	4.64e-10	Intergenic	CNTN3	PDZRN3
snp6923310	11	3718213	4.11e-10	Intergenic	CNTN3	PDZRN3
snp6923315	11	3718631	3.66e-10	Intergenic	CNTN3	PDZRN3
snp6923336	11	3719316	1.2e-11	Intergenic	CNTN3	PDZRN3
snp6923337	11	3719317	1.2e-11	Intergenic	CNTN3	PDZRN3
snp6923339	11	3719323	9.56e-12	Intergenic	CNTN3	PDZRN3
snp6923352	11	3719565	1.53e-09	Intergenic	CNTN3	PDZRN3
snp6923354	11	3719596	4.17e-10	Intergenic	CNTN3	PDZRN3
snp6923361	11	3719788	3.07e-13	Intergenic	CNTN3	PDZRN3
snp6923376	11	3720603	2.69e-13	Intergenic	CNTN3	PDZRN3
snp6923383	11	3720806	3.55e-12	Intergenic	CNTN3	PDZRN3
snp6923386	11	3720902	2.89e-12	Intergenic	CNTN3	PDZRN3
snp6923414	11	3722699	2.05e-10	Intergenic	CNTN3	PDZRN3
snp6923416	11	3722740	6.06e-10	Intergenic	CNTN3	PDZRN3
snp6923425	11	3723025	2.56e-09	Intergenic	CNTN3	PDZRN3
snp6923447	11	3723744	3.31e-09	Intergenic	CNTN3	PDZRN3
snp6923448	11	3723747	2.51e-09	Intergenic	CNTN3	PDZRN3
snp6923479	11	3725175	2.49e-14	Intergenic	CNTN3	PDZRN3
snp6923481	11	3725217	1.7e-13	Intergenic	CNTN3	PDZRN3
snp6923484	11	3725276	4.79e-12	Intergenic	CNTN3	PDZRN3
snp6923485	11	3725286	6.06e-12	Intergenic	CNTN3	PDZRN3
snp6923486	11	3725291	1.56e-11	Intergenic	CNTN3	PDZRN3
snp6923487	11	3725298	9.04e-12	Intergenic	CNTN3	PDZRN3
snp6923490	11	3725314	5.36e-12	Intergenic	CNTN3	PDZRN3
snp6923507	11	3725798	3.06e-10	Intergenic	CNTN3	PDZRN3
snp6923512	11	3725922	3.94e-09	Intergenic	CNTN3	PDZRN3
snp6923705	11	3735859	4.1e-10	Intergenic	CNTN3	PDZRN3
snp6923770	11	3737601	3.59e-12	Intergenic	CNTN3	PDZRN3
snp6924176	11	3756996	2.22e-09	Intergenic	CNTN3	PDZRN3
snp6924177	11	3757048	1.17e-09	Intergenic	CNTN3	PDZRN3
snp6924301	11	3762398	3.96e-10	Intergenic	CNTN3	PDZRN3
snp6924845	11	3791598	1.68e-10	Intergenic	CNTN3	PDZRN3
snp6924924	11	3794676	3.07e-09	Intergenic	CNTN3	PDZRN3
snp6925000	11	3799934	2.22e-12	Intergenic	CNTN3	PDZRN3
snp6925014	11	3800725	9.1e-12	Intergenic	CNTN3	PDZRN3
snp6925015	11	3800738	2.95e-12	Intergenic	CNTN3	PDZRN3
snp6925037	11	3802033	1.66e-09	Intergenic	CNTN3	PDZRN3
snp6925039	11	3802043	9.53e-10	Intergenic	CNTN3	PDZRN3
snp6925054	11	3802994	1.99e-09	Intergenic	CNTN3	PDZRN3
snp6925078	11	3803708	2.65e-09	Intergenic	CNTN3	PDZRN3
snp6925122	11	3807592	1.25e-10	Intergenic	CNTN3	PDZRN3
snp6925133	11	3807957	7.83e-10	Intergenic	CNTN3	PDZRN3
snp6925145	11	3808342	6.2e-10	Intergenic	CNTN3	PDZRN3
snp6925146	11	3808349	2.3e-10	Intergenic	CNTN3	PDZRN3
snp6925207	11	3813203	1.51e-11	Intergenic	CNTN3	PDZRN3
snp6925218	11	3814182	1.98e-11	Intergenic	CNTN3	PDZRN3
snp6925222	11	3814369	2.68e-10	Intergenic	CNTN3	PDZRN3
snp6925223	11	3814399	1.29e-09	Intergenic	CNTN3	PDZRN3
snp6925244	11	3815154	2.95e-10	Intergenic	CNTN3	PDZRN3
snp6925245	11	3815157	5.43e-10	Intergenic	CNTN3	PDZRN3
snp6925246	11	3815158	4.79e-10	Intergenic	CNTN3	PDZRN3
snp6925247	11	3815177	7.82e-10	Intergenic	CNTN3	PDZRN3
snp6925255	11	3815564	3.1e-10	Intergenic	CNTN3	PDZRN3
snp6925325	11	3817196	3.25e-10	Intergenic	CNTN3	PDZRN3
snp6925330	11	3817229	1.25e-11	Intergenic	CNTN3	PDZRN3
snp6925392	11	3818741	4.65e-11	Intergenic	CNTN3	PDZRN3
snp6925397	11	3818751	7.74e-11	Intergenic	CNTN3	PDZRN3
snp6925398	11	3818762	9.3e-12	Intergenic	CNTN3	PDZRN3
snp6925399	11	3818779	1.04e-11	Intergenic	CNTN3	PDZRN3
snp6925401	11	3818792	1.19e-10	Intergenic	CNTN3	PDZRN3
snp6925405	11	3818832	2.26e-11	Intergenic	CNTN3	PDZRN3
snp6925406	11	3818855	1.41e-10	Intergenic	CNTN3	PDZRN3
snp6925407	11	3818861	1.73e-10	Intergenic	CNTN3	PDZRN3
snp6925414	11	3818923	5.1e-12	Intergenic	CNTN3	PDZRN3
snp6925426	11	3819281	8.17e-11	Intergenic	CNTN3	PDZRN3
snp6925505	11	3821944	2.24e-09	Intergenic	CNTN3	PDZRN3
snp6925506	11	3821948	6.57e-10	Intergenic	CNTN3	PDZRN3
snp6925531	11	3823003	3.93e-10	Intergenic	CNTN3	PDZRN3
snp6925577	11	3824165	3.46e-09	Intergenic	CNTN3	PDZRN3
snp6925581	11	3824241	7.31e-11	Intergenic	CNTN3	PDZRN3
snp6925583	11	3824258	4.66e-11	Intergenic	CNTN3	PDZRN3
snp6925584	11	3824265	9.78e-12	Intergenic	CNTN3	PDZRN3
snp6925586	11	3824269	7.16e-12	Intergenic	CNTN3	PDZRN3
snp6925587	11	3824277	1.39e-11	Intergenic	CNTN3	PDZRN3
snp6925588	11	3824278	9.95e-12	Intergenic	CNTN3	PDZRN3
snp6925590	11	3824287	4.56e-12	Intergenic	CNTN3	PDZRN3
snp6925591	11	3824294	6.64e-13	Intergenic	CNTN3	PDZRN3
snp6925592	11	3824295	6.64e-13	Intergenic	CNTN3	PDZRN3
snp6925595	11	3824429	1.22e-11	Intergenic	CNTN3	PDZRN3
snp6925639	11	3826442	5.12e-11	Intergenic	CNTN3	PDZRN3
snp6925647	11	3826478	4.22e-12	Intergenic	CNTN3	PDZRN3
snp6925661	11	3827753	1.89e-09	Intergenic	CNTN3	PDZRN3
snp6925664	11	3827816	2.7e-10	Intergenic	CNTN3	PDZRN3
snp6925665	11	3827817	3.59e-10	Intergenic	CNTN3	PDZRN3
snp6925666	11	3827824	3.64e-10	Intergenic	CNTN3	PDZRN3
snp6925695	11	3829949	1.66e-10	Intergenic	CNTN3	PDZRN3
snp6925697	11	3830035	5.08e-11	Intergenic	CNTN3	PDZRN3
snp6925703	11	3830455	3.39e-11	Intergenic	CNTN3	PDZRN3
snp6925705	11	3830485	1.53e-10	Intergenic	CNTN3	PDZRN3
snp6925712	11	3830784	1.38e-11	Intergenic	CNTN3	PDZRN3
snp6925713	11	3830803	3.6e-12	Intergenic	CNTN3	PDZRN3
snp6925722	11	3831587	3.94e-09	Intergenic	CNTN3	PDZRN3
snp6925786	11	3835505	2.68e-11	Intergenic	CNTN3	PDZRN3
snp6925787	11	3835506	1.08e-11	Intergenic	CNTN3	PDZRN3
snp6925802	11	3836601	1.84e-13	Intergenic	CNTN3	PDZRN3
snp6925803	11	3836608	8.91e-12	Intergenic	CNTN3	PDZRN3
snp6925804	11	3836651	3.31e-13	Intergenic	CNTN3	PDZRN3
snp6925805	11	3836666	1.58e-13	Intergenic	CNTN3	PDZRN3
snp6925806	11	3836692	3.07e-14	Intergenic	CNTN3	PDZRN3
snp6925809	11	3836708	3.07e-13	Intergenic	CNTN3	PDZRN3
snp6925842	11	3841318	1.18e-11	Intergenic	CNTN3	PDZRN3
snp6925877	11	3842575	2.86e-09	Intergenic	CNTN3	PDZRN3
snp6925879	11	3842596	4.93e-10	Intergenic	CNTN3	PDZRN3
snp6925880	11	3842607	1.15e-09	Intergenic	CNTN3	PDZRN3
snp6925881	11	3842609	1.15e-09	Intergenic	CNTN3	PDZRN3
snp6925882	11	3842621	9.6e-10	Intergenic	CNTN3	PDZRN3
snp6925883	11	3842622	9.6e-10	Intergenic	CNTN3	PDZRN3
snp6925885	11	3842654	1.41e-09	Intergenic	CNTN3	PDZRN3
snp6925924	11	3843182	4.31e-15	Intergenic	CNTN3	PDZRN3
snp6925928	11	3843304	2.69e-09	Intergenic	CNTN3	PDZRN3
snp6925968	11	3845240	4.05e-10	Intergenic	CNTN3	PDZRN3
snp6925972	11	3845414	5.84e-13	Intergenic	CNTN3	PDZRN3
snp6925973	11	3845442	2.07e-13	Intergenic	CNTN3	PDZRN3
snp6925974	11	3845444	4.23e-13	Intergenic	CNTN3	PDZRN3
snp6925975	11	3845452	3.67e-13	Intergenic	CNTN3	PDZRN3
snp6925976	11	3845475	8.32e-12	Intergenic	CNTN3	PDZRN3
snp6925982	11	3845593	3.13e-13	Intergenic	CNTN3	PDZRN3
snp6925984	11	3845606	2.28e-12	Intergenic	CNTN3	PDZRN3
snp6925989	11	3845674	3.39e-13	Intergenic	CNTN3	PDZRN3
snp6925990	11	3845728	1.05e-09	Intergenic	CNTN3	PDZRN3
snp6925991	11	3845811	2.62e-09	Intergenic	CNTN3	PDZRN3
snp6925992	11	3845812	2.62e-09	Intergenic	CNTN3	PDZRN3
snp6926003	11	3846348	4.04e-10	Intergenic	CNTN3	PDZRN3
snp6926007	11	3846491	1.5e-15	Intergenic	CNTN3	PDZRN3
snp6926046	11	3848427	2.85e-09	Intergenic	CNTN3	PDZRN3
snp6926048	11	3848519	2.57e-13	Intergenic	CNTN3	PDZRN3
snp6926172	11	3853589	1.04e-13	Intergenic	CNTN3	PDZRN3
snp6926173	11	3853590	1.04e-13	Intergenic	CNTN3	PDZRN3
snp6926174	11	3853601	1.2e-13	Intergenic	CNTN3	PDZRN3
snp6926239	11	3855835	1.22e-09	Intergenic	CNTN3	PDZRN3
snp6926240	11	3855836	6.6e-10	Intergenic	CNTN3	PDZRN3
snp6926241	11	3855876	6.02e-12	Intergenic	CNTN3	PDZRN3
snp6926242	11	3855903	3.88e-10	Intergenic	CNTN3	PDZRN3
snp6926296	11	3857204	3.04e-09	Intergenic	CNTN3	PDZRN3
snp6926360	11	3858955	7.01e-11	intron	PDZRN3
snp6926523	11	3869095	1.13e-10	intron	PDZRN3
snp6926542	11	3870629	1.6e-09	intron	PDZRN3
snp6926707	11	3877853	3.2e-09	intron	PDZRN3
snp6926777	11	3882691	1.13e-09	intron	PDZRN3
snp6926820	11	3884055	1.28e-11	intron	PDZRN3
snp6926914	11	3888104	1.04e-11	intron	PDZRN3
snp6926940	11	3890449	3.17e-09	intron	PDZRN3
snp6926943	11	3890542	7.24e-10	intron	PDZRN3
snp6926948	11	3890634	1.66e-09	intron	PDZRN3
snp6926996	11	3893331	9.15e-12	intron	PDZRN3
snp6927015	11	3893810	6.17e-13	intron	PDZRN3
snp6927036	11	3894557	3.17e-12	intron	PDZRN3
snp6927037	11	3894602	9.67e-13	intron	PDZRN3
snp6927040	11	3894690	1.09e-10	intron	PDZRN3
snp6927193	11	3898278	2.09e-13	intron	PDZRN3
snp6927233	11	3900438	2.82e-09	intron	PDZRN3
snp6927312	11	3905058	9.96e-11	intron	PDZRN3
snp6927356	11	3906625	2.41e-14	intron	PDZRN3
snp6927357	11	3906753	1.89e-09	intron	PDZRN3
snp6927524	11	3914175	1.13e-09	intron	PDZRN3
snp6929726	11	4064416	1.63e-09	intron	PPP4R2
snp6929727	11	4064425	3.34e-09	intron	PPP4R2
snp6929781	11	4066192	1.01e-09	intron	PPP4R2
snp6929787	11	4066705	3.59e-14	intron	PPP4R2
snp6932254	11	4193179	1.28e-09	Intergenic	SHQ1	RYBP
snp6932294	11	4194473	2.6e-09	Intergenic	SHQ1	RYBP
snp6932321	11	4195473	2.02e-10	Intergenic	SHQ1	RYBP
snp6932323	11	4195476	2.02e-10	Intergenic	SHQ1	RYBP
snp6932591	11	4205120	2.31e-09	intron	RYBP
snp6934180	11	4258439	6.64e-12	Intergenic	RYBP
snp6934629	11	4271342	6.52e-11	Intergenic	RYBP
snp6934631	11	4271367	3.54e-10	Intergenic	RYBP
snp6934633	11	4271372	6.32e-10	Intergenic	RYBP
snp6934646	11	4271647	6.22e-11	Intergenic	RYBP
snp6934733	11	4274110	2.82e-10	Intergenic	RYBP
snp6934782	11	4275625	4.61e-11	Intergenic	RYBP
snp6934822	11	4277015	3.01e-15	Intergenic	RYBP
snp6934823	11	4277016	3.01e-15	Intergenic	RYBP
snp6934824	11	4277020	3.01e-15	Intergenic	RYBP
snp6934825	11	4277024	1.25e-15	Intergenic	RYBP
snp6934856	11	4278001	5.03e-14	Intergenic	RYBP
snp6934872	11	4278987	1.07e-13	Intergenic	RYBP
snp6934873	11	4279050	1.94e-09	Intergenic	RYBP
snp6934890	11	4279351	3.63e-14	Intergenic	RYBP
snp6934903	11	4279649	6.5e-11	Intergenic	RYBP
snp6934937	11	4280435	1.95e-09	Intergenic	RYBP
snp6934938	11	4280443	2.36e-10	Intergenic	RYBP
snp6934939	11	4280470	9.95e-10	Intergenic	RYBP
snp6934979	11	4281777	4.23e-10	Intergenic	RYBP
snp6934981	11	4281800	9.98e-15	Intergenic	RYBP
snp6934982	11	4281807	9.98e-15	Intergenic	RYBP
snp6934985	11	4281882	1.28e-11	Intergenic	RYBP
snp6935012	11	4283317	2.06e-09	Intergenic	RYBP
snp6935027	11	4283606	3.18e-09	Intergenic	RYBP
snp6935028	11	4283645	2.77e-09	Intergenic	RYBP
snp6935274	11	4293916	1.68e-10	Intergenic	RYBP
snp6935291	11	4294333	7.1e-10	Intergenic	RYBP
snp6935353	11	4297015	2.54e-09	Intergenic	RYBP
snp6935412	11	4299248	2.8e-12	Intergenic	RYBP
snp6935489	11	4302578	8.41e-10	Intergenic	RYBP
snp6935535	11	4303625	5.57e-10	Intergenic	RYBP
snp6935536	11	4303632	7.1e-10	Intergenic	RYBP
snp6935550	11	4304153	1.86e-10	Intergenic	RYBP
snp6935554	11	4304345	3.58e-10	Intergenic	RYBP
snp6935557	11	4304361	4.73e-11	Intergenic	RYBP
snp6935578	11	4304806	4.08e-11	Intergenic	RYBP
snp6935650	11	4306280	2.9e-09	Intergenic	RYBP
snp6935655	11	4306344	2.16e-09	Intergenic	RYBP
snp6935971	11	4317273	1.49e-09	Intergenic	RYBP
snp6936024	11	4320574	1.6e-09	Intergenic	RYBP
snp6936087	11	4323845	4.55e-10	Intergenic	RYBP
snp6936088	11	4323854	1.91e-10	Intergenic	RYBP
snp6936089	11	4323856	9.39e-10	Intergenic	RYBP
snp6936091	11	4323995	1.61e-10	Intergenic	RYBP
snp6937382	11	4382848	1.75e-09	Intergenic	GPR27	Eif4e3
snp6938036	11	4407029	2.51e-09	Intergenic	Eif4e3	FOXP1
snp6938048	11	4407197	9.98e-13	Intergenic	Eif4e3	FOXP1
snp6938062	11	4407280	2.27e-13	Intergenic	Eif4e3	FOXP1
snp6938063	11	4407312	1.44e-12	Intergenic	Eif4e3	FOXP1
snp6938066	11	4407349	7.73e-13	Intergenic	Eif4e3	FOXP1
snp6938067	11	4407354	1.13e-12	Intergenic	Eif4e3	FOXP1
snp6938068	11	4407355	1.55e-12	Intergenic	Eif4e3	FOXP1
snp6938076	11	4407453	4.41e-13	Intergenic	Eif4e3	FOXP1
snp6938086	11	4407635	5.88e-14	Intergenic	Eif4e3	FOXP1
snp6938090	11	4407731	4.79e-10	Intergenic	Eif4e3	FOXP1
snp6938094	11	4407749	2.09e-13	Intergenic	Eif4e3	FOXP1
snp6938104	11	4407865	2.14e-13	Intergenic	Eif4e3	FOXP1
snp6938105	11	4407866	1.06e-09	Intergenic	Eif4e3	FOXP1
snp6938113	11	4408028	1.17e-12	Intergenic	Eif4e3	FOXP1
snp6938115	11	4408147	5.79e-14	Intergenic	Eif4e3	FOXP1
snp6938122	11	4408257	6.2e-13	Intergenic	Eif4e3	FOXP1
snp6938126	11	4408315	1.96e-12	Intergenic	Eif4e3	FOXP1
snp6938138	11	4408772	6.65e-10	Intergenic	Eif4e3	FOXP1
snp6938140	11	4408877	5.34e-14	Intergenic	Eif4e3	FOXP1
snp6938157	11	4409513	2.38e-09	Intergenic	Eif4e3	FOXP1
snp6938158	11	4409519	1.59e-09	Intergenic	Eif4e3	FOXP1
snp6938164	11	4409757	2.99e-13	Intergenic	Eif4e3	FOXP1
snp6938169	11	4409782	1.69e-09	Intergenic	Eif4e3	FOXP1
snp6938176	11	4410029	5.27e-14	Intergenic	Eif4e3	FOXP1
snp6938177	11	4410035	1.04e-13	Intergenic	Eif4e3	FOXP1
snp6938187	11	4410205	1.08e-14	Intergenic	Eif4e3	FOXP1
snp6938188	11	4410301	4.08e-14	Intergenic	Eif4e3	FOXP1
snp6938190	11	4410354	1.16e-13	Intergenic	Eif4e3	FOXP1
snp6938199	11	4410508	1.49e-11	Intergenic	Eif4e3	FOXP1
snp6938200	11	4410527	4.62e-14	Intergenic	Eif4e3	FOXP1
snp6938204	11	4410689	2.03e-13	Intergenic	Eif4e3	FOXP1
snp6938206	11	4410696	1.87e-14	Intergenic	Eif4e3	FOXP1
snp6938210	11	4410840	2.9e-14	Intergenic	Eif4e3	FOXP1
snp6938214	11	4410915	6.61e-15	Intergenic	Eif4e3	FOXP1
snp6938215	11	4410924	6.61e-15	Intergenic	Eif4e3	FOXP1
snp6938216	11	4410930	4.08e-14	Intergenic	Eif4e3	FOXP1
snp6938217	11	4410931	5.54e-14	Intergenic	Eif4e3	FOXP1
snp6938218	11	4410983	3.98e-14	Intergenic	Eif4e3	FOXP1
snp6938220	11	4411000	2.13e-14	Intergenic	Eif4e3	FOXP1
snp6938221	11	4411044	6.79e-15	Intergenic	Eif4e3	FOXP1
snp6938223	11	4411163	2.98e-13	Intergenic	Eif4e3	FOXP1
snp6938224	11	4411166	6.35e-14	Intergenic	Eif4e3	FOXP1
snp6938225	11	4411214	4.36e-15	Intergenic	Eif4e3	FOXP1
snp6938226	11	4411224	1.37e-13	Intergenic	Eif4e3	FOXP1
snp6938227	11	4411230	7.67e-15	Intergenic	Eif4e3	FOXP1
snp6938228	11	4411245	4.36e-14	Intergenic	Eif4e3	FOXP1
snp6938229	11	4411249	2.07e-12	Intergenic	Eif4e3	FOXP1
snp6938232	11	4411394	2.4e-13	Intergenic	Eif4e3	FOXP1
snp6938233	11	4411399	2.4e-13	Intergenic	Eif4e3	FOXP1
snp6938236	11	4411478	2.13e-14	Intergenic	Eif4e3	FOXP1
snp6938239	11	4411630	4.58e-13	Intergenic	Eif4e3	FOXP1
snp6938240	11	4411682	1.85e-14	Intergenic	Eif4e3	FOXP1
snp6938241	11	4411698	5.48e-15	Intergenic	Eif4e3	FOXP1
snp6938242	11	4411726	2.4e-14	Intergenic	Eif4e3	FOXP1
snp6938243	11	4411736	2.28e-14	Intergenic	Eif4e3	FOXP1
snp6938244	11	4411760	1.72e-14	Intergenic	Eif4e3	FOXP1
snp6938245	11	4411767	8.89e-14	Intergenic	Eif4e3	FOXP1
snp6938246	11	4411772	3.05e-13	Intergenic	Eif4e3	FOXP1
snp6938247	11	4411776	7.77e-13	Intergenic	Eif4e3	FOXP1
snp6938248	11	4411777	7.77e-13	Intergenic	Eif4e3	FOXP1
snp6938249	11	4411781	2.93e-12	Intergenic	Eif4e3	FOXP1
snp6938250	11	4411782	7.77e-13	Intergenic	Eif4e3	FOXP1
snp6938251	11	4411801	2.66e-14	Intergenic	Eif4e3	FOXP1
snp6938252	11	4411804	3.09e-13	Intergenic	Eif4e3	FOXP1
snp6938254	11	4411865	1.69e-13	Intergenic	Eif4e3	FOXP1
snp6938255	11	4411867	3.84e-14	Intergenic	Eif4e3	FOXP1
snp6938256	11	4411891	3.18e-14	Intergenic	Eif4e3	FOXP1
snp6938261	11	4412170	4.51e-12	Intergenic	Eif4e3	FOXP1
snp6938262	11	4412172	5.39e-10	Intergenic	Eif4e3	FOXP1
snp6938270	11	4412416	2.42e-09	Intergenic	Eif4e3	FOXP1
snp6938271	11	4412483	1.58e-11	Intergenic	Eif4e3	FOXP1
snp6938272	11	4412496	1.84e-11	Intergenic	Eif4e3	FOXP1
snp6938273	11	4412523	7.05e-15	Intergenic	Eif4e3	FOXP1
snp6938275	11	4412551	4.13e-14	Intergenic	Eif4e3	FOXP1
snp6938278	11	4413245	2e-14	Intergenic	Eif4e3	FOXP1
snp6938281	11	4413391	1.21e-14	Intergenic	Eif4e3	FOXP1
snp6938282	11	4413427	1.63e-14	Intergenic	Eif4e3	FOXP1
snp6938283	11	4413434	1.13e-14	Intergenic	Eif4e3	FOXP1
snp6938286	11	4413602	1.78e-13	Intergenic	Eif4e3	FOXP1
snp6938290	11	4413839	1.28e-13	Intergenic	Eif4e3	FOXP1
snp6938293	11	4413872	2.02e-13	Intergenic	Eif4e3	FOXP1
snp6938294	11	4413897	3.28e-13	Intergenic	Eif4e3	FOXP1
snp6938295	11	4413921	5.56e-14	Intergenic	Eif4e3	FOXP1
snp6938296	11	4413939	1.2e-13	Intergenic	Eif4e3	FOXP1
snp6938297	11	4413940	1.2e-13	Intergenic	Eif4e3	FOXP1
snp6938299	11	4413961	1.3e-09	Intergenic	Eif4e3	FOXP1
snp6938301	11	4413970	5.23e-11	Intergenic	Eif4e3	FOXP1
snp6938302	11	4413976	1.54e-11	Intergenic	Eif4e3	FOXP1
snp6938303	11	4413981	1.09e-10	Intergenic	Eif4e3	FOXP1
snp6938304	11	4414006	1.67e-11	Intergenic	Eif4e3	FOXP1
snp6938305	11	4414010	1.38e-11	Intergenic	Eif4e3	FOXP1
snp6938306	11	4414036	9.63e-12	Intergenic	Eif4e3	FOXP1
snp6938307	11	4414059	2.88e-09	Intergenic	Eif4e3	FOXP1
snp6938310	11	4414087	3.56e-09	Intergenic	Eif4e3	FOXP1
snp6938311	11	4414088	1.73e-09	Intergenic	Eif4e3	FOXP1
snp6938312	11	4414098	8.91e-12	Intergenic	Eif4e3	FOXP1
snp6938313	11	4414122	5.19e-13	Intergenic	Eif4e3	FOXP1
snp6938314	11	4414133	5.63e-14	Intergenic	Eif4e3	FOXP1
snp6938315	11	4414136	1.73e-13	Intergenic	Eif4e3	FOXP1
snp6938316	11	4414140	7.63e-13	Intergenic	Eif4e3	FOXP1
snp6938317	11	4414150	5.45e-19	Intergenic	Eif4e3	FOXP1
snp6938318	11	4414154	9.63e-13	Intergenic	Eif4e3	FOXP1
snp6938319	11	4414168	1.62e-20	Intergenic	Eif4e3	FOXP1
snp6938320	11	4414173	6.35e-14	Intergenic	Eif4e3	FOXP1
snp6938325	11	4414314	1.47e-14	Intergenic	Eif4e3	FOXP1
snp6938326	11	4414345	4.09e-14	Intergenic	Eif4e3	FOXP1
snp6938328	11	4414355	9.5e-15	Intergenic	Eif4e3	FOXP1
snp6938329	11	4414374	2.82e-14	Intergenic	Eif4e3	FOXP1
snp6938339	11	4414664	3.51e-16	Intergenic	Eif4e3	FOXP1
snp6938340	11	4414665	1.27e-16	Intergenic	Eif4e3	FOXP1
snp6938341	11	4414673	3.14e-15	Intergenic	Eif4e3	FOXP1
snp6938342	11	4414699	1.23e-11	Intergenic	Eif4e3	FOXP1
snp6938343	11	4414707	5.22e-10	Intergenic	Eif4e3	FOXP1
snp6938351	11	4415337	4.82e-15	Intergenic	Eif4e3	FOXP1
snp6938374	11	4416085	2.67e-11	Intergenic	Eif4e3	FOXP1
snp6938403	11	4416532	5.72e-11	Intergenic	Eif4e3	FOXP1
snp6938405	11	4416553	1.58e-11	Intergenic	Eif4e3	FOXP1
snp6938406	11	4416561	2.77e-11	Intergenic	Eif4e3	FOXP1
snp6938407	11	4416564	1.12e-10	Intergenic	Eif4e3	FOXP1
snp6938413	11	4416704	1.45e-11	Intergenic	Eif4e3	FOXP1
snp6938428	11	4416958	6.88e-14	Intergenic	Eif4e3	FOXP1
snp6938429	11	4416959	7e-13	Intergenic	Eif4e3	FOXP1
snp6938435	11	4417090	1.74e-11	Intergenic	Eif4e3	FOXP1
snp6938436	11	4417101	3.72e-10	Intergenic	Eif4e3	FOXP1
snp6938471	11	4418467	6.75e-11	Intergenic	Eif4e3	FOXP1
snp6938472	11	4418529	6.12e-13	Intergenic	Eif4e3	FOXP1
snp6938480	11	4419327	5.07e-12	Intergenic	Eif4e3	FOXP1
snp6938518	11	4420679	5.1e-12	Intergenic	Eif4e3	FOXP1
snp6938818	11	4435364	7.65e-11	Intergenic	Eif4e3	FOXP1
snp6938827	11	4435558	1.09e-09	Intergenic	Eif4e3	FOXP1
snp6938828	11	4435568	2.56e-09	Intergenic	Eif4e3	FOXP1
snp6938840	11	4435735	7.18e-14	Intergenic	Eif4e3	FOXP1
snp6938898	11	4438346	1.05e-12	Intergenic	Eif4e3	FOXP1
snp6938922	11	4439109	1.46e-10	Intergenic	Eif4e3	FOXP1
snp6938967	11	4441150	3.9e-12	Intergenic	Eif4e3	FOXP1
snp6938970	11	4441174	4.76e-13	Intergenic	Eif4e3	FOXP1
snp6939021	11	4442220	3.44e-17	Intergenic	Eif4e3	FOXP1
snp6939023	11	4442245	4.35e-13	Intergenic	Eif4e3	FOXP1
snp6939038	11	4442459	3.88e-11	Intergenic	Eif4e3	FOXP1
snp6939042	11	4442499	1.74e-09	Intergenic	Eif4e3	FOXP1
snp6939043	11	4442507	7.7e-15	Intergenic	Eif4e3	FOXP1
snp6939051	11	4442591	8.87e-21	Intergenic	Eif4e3	FOXP1
snp6939069	11	4442985	1.71e-12	Intergenic	Eif4e3	FOXP1
snp6939070	11	4442986	1.71e-12	Intergenic	Eif4e3	FOXP1
snp6939082	11	4443434	8.52e-10	Intergenic	Eif4e3	FOXP1
snp6939083	11	4443493	2.28e-21	Intergenic	Eif4e3	FOXP1
snp6939147	11	4444606	3.93e-15	Intergenic	Eif4e3	FOXP1
snp6939197	11	4445461	6.88e-10	Intergenic	Eif4e3	FOXP1
snp6939223	11	4446916	6.85e-12	Intergenic	Eif4e3	FOXP1
snp6939224	11	4446919	5.64e-12	Intergenic	Eif4e3	FOXP1
snp6939232	11	4447224	3.19e-11	Intergenic	Eif4e3	FOXP1
snp6939233	11	4447227	3.34e-10	Intergenic	Eif4e3	FOXP1
snp6939234	11	4447233	3.66e-09	Intergenic	Eif4e3	FOXP1
snp6939243	11	4447422	2.06e-09	Intergenic	Eif4e3	FOXP1
snp6939899	11	4476224	3.25e-09	Intergenic	Eif4e3	FOXP1
snp6939908	11	4476916	2.43e-09	Intergenic	Eif4e3	FOXP1
snp6939909	11	4476925	3.66e-09	Intergenic	Eif4e3	FOXP1
snp6939911	11	4476991	1.33e-09	Intergenic	Eif4e3	FOXP1
snp6939912	11	4476996	1.4e-11	Intergenic	Eif4e3	FOXP1
snp6939913	11	4477004	2.73e-09	Intergenic	Eif4e3	FOXP1
snp6939919	11	4477428	2.91e-10	Intergenic	Eif4e3	FOXP1
snp6939920	11	4477521	7.1e-10	Intergenic	Eif4e3	FOXP1
snp6939923	11	4477639	9.31e-10	Intergenic	Eif4e3	FOXP1
snp6939925	11	4477680	1.2e-09	Intergenic	Eif4e3	FOXP1
snp6939927	11	4477721	3.99e-10	Intergenic	Eif4e3	FOXP1
snp6939936	11	4477925	4.48e-10	Intergenic	Eif4e3	FOXP1
snp6939940	11	4478021	3.91e-11	Intergenic	Eif4e3	FOXP1
snp6939952	11	4478800	4.79e-10	Intergenic	Eif4e3	FOXP1
snp6939954	11	4478812	2.65e-10	Intergenic	Eif4e3	FOXP1
snp6939955	11	4478822	1.58e-09	Intergenic	Eif4e3	FOXP1
snp6939967	11	4480154	2.25e-09	Intergenic	Eif4e3	FOXP1
snp6939976	11	4480465	2.03e-09	Intergenic	Eif4e3	FOXP1
snp6939982	11	4480824	1.27e-09	Intergenic	Eif4e3	FOXP1
snp6939984	11	4480878	7.97e-10	Intergenic	Eif4e3	FOXP1
snp6939986	11	4480880	6.85e-10	Intergenic	Eif4e3	FOXP1
snp6939989	11	4481324	1e-19	Intergenic	Eif4e3	FOXP1
snp6939991	11	4481362	6.72e-10	Intergenic	Eif4e3	FOXP1
snp6939994	11	4481394	7.92e-17	Intergenic	Eif4e3	FOXP1
snp6939996	11	4481425	2.68e-20	Intergenic	Eif4e3	FOXP1
snp6939997	11	4481447	2.56e-16	Intergenic	Eif4e3	FOXP1
snp6939998	11	4481460	9.4e-17	Intergenic	Eif4e3	FOXP1
snp6939999	11	4481461	8.69e-17	Intergenic	Eif4e3	FOXP1
snp6940000	11	4481493	1.74e-16	Intergenic	Eif4e3	FOXP1
snp6940001	11	4481535	3.39e-09	Intergenic	Eif4e3	FOXP1
snp6940002	11	4481572	1.3e-15	Intergenic	Eif4e3	FOXP1
snp6940014	11	4481960	7.04e-12	Intergenic	Eif4e3	FOXP1
snp6940016	11	4482067	2.87e-09	Intergenic	Eif4e3	FOXP1
snp6940017	11	4482069	2.96e-19	Intergenic	Eif4e3	FOXP1
snp6940019	11	4482109	3.8e-11	Intergenic	Eif4e3	FOXP1
snp6940020	11	4482111	8.21e-12	Intergenic	Eif4e3	FOXP1
snp6940021	11	4482114	3.26e-19	Intergenic	Eif4e3	FOXP1
snp6940026	11	4482322	5.45e-17	Intergenic	Eif4e3	FOXP1
snp6940027	11	4482323	1.85e-16	Intergenic	Eif4e3	FOXP1
snp6940030	11	4482930	2.15e-18	Intergenic	Eif4e3	FOXP1
snp6940038	11	4483255	1.14e-18	Intergenic	Eif4e3	FOXP1
snp6940039	11	4483317	7.84e-18	Intergenic	Eif4e3	FOXP1
snp6940040	11	4483318	2.88e-17	Intergenic	Eif4e3	FOXP1
snp6940043	11	4483370	1.2e-18	Intergenic	Eif4e3	FOXP1
snp6940047	11	4483719	1.77e-19	Intergenic	Eif4e3	FOXP1
snp6940048	11	4483727	1.27e-19	Intergenic	Eif4e3	FOXP1
snp6940059	11	4484022	3.27e-19	Intergenic	Eif4e3	FOXP1
snp6940066	11	4484087	6e-10	Intergenic	Eif4e3	FOXP1
snp6940067	11	4484146	6.53e-19	Intergenic	Eif4e3	FOXP1
snp6940068	11	4484147	1.03e-18	Intergenic	Eif4e3	FOXP1
snp6940080	11	4484964	2.8e-09	Intergenic	Eif4e3	FOXP1
snp6940084	11	4485119	1.44e-09	Intergenic	Eif4e3	FOXP1
snp6940105	11	4486327	4.87e-16	Intergenic	Eif4e3	FOXP1
snp6940119	11	4486582	1.63e-15	Intergenic	Eif4e3	FOXP1
snp6940120	11	4486583	3.17e-16	Intergenic	Eif4e3	FOXP1
snp6940121	11	4486663	1.16e-16	Intergenic	Eif4e3	FOXP1
snp6940122	11	4486770	1.44e-15	Intergenic	Eif4e3	FOXP1
snp6940138	11	4487473	2.08e-16	Intergenic	Eif4e3	FOXP1
snp6940139	11	4487484	9.1e-10	Intergenic	Eif4e3	FOXP1
snp6940140	11	4487501	1.86e-16	Intergenic	Eif4e3	FOXP1
snp6940141	11	4487509	1.56e-10	Intergenic	Eif4e3	FOXP1
snp6940144	11	4487572	1e-10	Intergenic	Eif4e3	FOXP1
snp6940148	11	4487605	2.88e-10	Intergenic	Eif4e3	FOXP1
snp6940159	11	4487880	2.64e-10	Intergenic	Eif4e3	FOXP1
snp6940160	11	4487900	2.55e-14	Intergenic	Eif4e3	FOXP1
snp6940161	11	4487904	6.14e-14	Intergenic	Eif4e3	FOXP1
snp6940164	11	4487936	2e-16	Intergenic	Eif4e3	FOXP1
snp6940167	11	4487983	2.14e-14	Intergenic	Eif4e3	FOXP1
snp6940168	11	4487986	2.2e-14	Intergenic	Eif4e3	FOXP1
snp6940176	11	4488819	2.55e-10	Intergenic	Eif4e3	FOXP1
snp6940177	11	4488862	1.95e-16	Intergenic	Eif4e3	FOXP1
snp6940178	11	4489014	1.09e-15	Intergenic	Eif4e3	FOXP1
snp6940182	11	4489183	1.73e-16	Intergenic	Eif4e3	FOXP1
snp6940188	11	4489293	5.33e-17	Intergenic	Eif4e3	FOXP1
snp6940200	11	4490359	1.84e-16	Intergenic	Eif4e3	FOXP1
snp6940252	11	4496248	2.97e-09	Intergenic	Eif4e3	FOXP1
snp6940273	11	4497464	3.1e-09	Intergenic	Eif4e3	FOXP1
snp6940517	11	4510180	1.5e-10	Intergenic	Eif4e3	FOXP1
snp6941257	11	4544789	5.25e-11	Intergenic	Eif4e3	FOXP1
snp6941268	11	4545006	1.46e-15	Intergenic	Eif4e3	FOXP1
snp6941270	11	4545172	6.48e-12	Intergenic	Eif4e3	FOXP1
snp6941271	11	4545224	2.36e-09	Intergenic	Eif4e3	FOXP1
snp6941281	11	4545449	8.96e-12	Intergenic	Eif4e3	FOXP1
snp6941288	11	4545536	1.09e-10	Intergenic	Eif4e3	FOXP1
snp6941290	11	4545538	5.01e-11	Intergenic	Eif4e3	FOXP1
snp6941291	11	4545571	5.49e-11	Intergenic	Eif4e3	FOXP1
snp6941292	11	4545572	9.18e-11	Intergenic	Eif4e3	FOXP1
snp6941294	11	4545639	3.08e-10	Intergenic	Eif4e3	FOXP1
snp6941295	11	4545653	2.19e-09	Intergenic	Eif4e3	FOXP1
snp6941296	11	4545655	1.87e-10	Intergenic	Eif4e3	FOXP1
snp6941299	11	4545749	1.4e-09	Intergenic	Eif4e3	FOXP1
snp6941300	11	4545754	1.52e-09	Intergenic	Eif4e3	FOXP1
snp6941301	11	4545755	1.32e-09	Intergenic	Eif4e3	FOXP1
snp6941302	11	4545763	2.44e-10	Intergenic	Eif4e3	FOXP1
snp6941303	11	4545781	1.25e-11	Intergenic	Eif4e3	FOXP1
snp6941305	11	4545905	1.66e-10	Intergenic	Eif4e3	FOXP1
snp6941317	11	4546307	1.38e-17	Intergenic	Eif4e3	FOXP1
snp6941318	11	4546319	6.56e-17	Intergenic	Eif4e3	FOXP1
snp6941319	11	4546339	2.3e-18	Intergenic	Eif4e3	FOXP1
snp6941321	11	4546368	6.54e-10	Intergenic	Eif4e3	FOXP1
snp6941373	11	4550009	7.29e-10	Intergenic	Eif4e3	FOXP1
snp6941379	11	4550344	1.6e-10	Intergenic	Eif4e3	FOXP1
snp6941385	11	4550405	1.3e-09	Intergenic	Eif4e3	FOXP1
snp6941390	11	4550509	2.9e-10	Intergenic	Eif4e3	FOXP1
snp6941406	11	4550974	4.74e-11	Intergenic	Eif4e3	FOXP1
snp6941410	11	4551317	2.37e-10	Intergenic	Eif4e3	FOXP1
snp6941412	11	4551483	1.02e-09	Intergenic	Eif4e3	FOXP1
snp6941416	11	4552407	6.92e-11	Intergenic	Eif4e3	FOXP1
snp6941417	11	4552429	2.84e-10	Intergenic	Eif4e3	FOXP1
snp6941420	11	4552518	2.01e-12	Intergenic	Eif4e3	FOXP1
snp6941422	11	4552540	3.09e-12	Intergenic	Eif4e3	FOXP1
snp6941432	11	4552669	5.59e-10	Intergenic	Eif4e3	FOXP1
snp6941455	11	4553595	3.59e-10	Intergenic	Eif4e3	FOXP1
snp6941456	11	4553627	6.91e-11	Intergenic	Eif4e3	FOXP1
snp6941461	11	4554532	8.08e-11	Intergenic	Eif4e3	FOXP1
snp6941462	11	4554548	2.41e-09	Intergenic	Eif4e3	FOXP1
snp6941463	11	4554627	5.97e-10	Intergenic	Eif4e3	FOXP1
snp6941466	11	4554905	1.3e-10	Intergenic	Eif4e3	FOXP1
snp6941472	11	4556097	7.32e-10	Intergenic	Eif4e3	FOXP1
snp6941473	11	4556301	2.97e-11	Intergenic	Eif4e3	FOXP1
snp6941474	11	4556320	4.14e-10	Intergenic	Eif4e3	FOXP1
snp6941478	11	4556412	7.71e-10	Intergenic	Eif4e3	FOXP1
snp6941479	11	4556417	2.35e-09	Intergenic	Eif4e3	FOXP1
snp6941480	11	4556478	1.36e-09	Intergenic	Eif4e3	FOXP1
snp6941481	11	4556479	1.39e-09	Intergenic	Eif4e3	FOXP1
snp6941483	11	4556536	6.8e-11	Intergenic	Eif4e3	FOXP1
snp6941528	11	4559408	2.95e-09	Intergenic	Eif4e3	FOXP1
snp6941529	11	4559485	2.97e-09	Intergenic	Eif4e3	FOXP1
snp6941546	11	4560148	2.42e-09	Intergenic	Eif4e3	FOXP1
snp6941554	11	4560719	1.65e-10	Intergenic	Eif4e3	FOXP1
snp6941558	11	4560820	2.83e-16	Intergenic	Eif4e3	FOXP1
snp6941559	11	4560826	7.48e-10	Intergenic	Eif4e3	FOXP1
snp6941569	11	4561000	3.07e-10	Intergenic	Eif4e3	FOXP1
snp6941574	11	4561108	7.17e-12	Intergenic	Eif4e3	FOXP1
snp6941575	11	4561109	7.17e-12	Intergenic	Eif4e3	FOXP1
snp6941586	11	4561491	1.02e-09	Intergenic	Eif4e3	FOXP1
snp6941593	11	4561748	4.96e-14	Intergenic	Eif4e3	FOXP1
snp6941612	11	4562350	2.73e-09	Intergenic	Eif4e3	FOXP1
snp6941616	11	4562440	7.7e-10	Intergenic	Eif4e3	FOXP1
snp6941622	11	4563130	2.83e-10	Intergenic	Eif4e3	FOXP1
snp6941626	11	4564363	3.57e-10	Intergenic	Eif4e3	FOXP1
snp6941631	11	4564674	2.17e-10	Intergenic	Eif4e3	FOXP1
snp6941632	11	4564687	8.08e-11	Intergenic	Eif4e3	FOXP1
snp6941639	11	4565480	2.2e-11	Intergenic	Eif4e3	FOXP1
snp6941644	11	4565947	7.4e-11	Intergenic	Eif4e3	FOXP1
snp6941649	11	4566384	4.74e-11	Intergenic	Eif4e3	FOXP1
snp6941652	11	4566850	4.25e-11	Intergenic	Eif4e3	FOXP1
snp6941658	11	4566910	2.65e-15	Intergenic	Eif4e3	FOXP1
snp6941660	11	4566942	1.75e-13	Intergenic	Eif4e3	FOXP1
snp6941661	11	4566950	1.35e-18	Intergenic	Eif4e3	FOXP1
snp6941666	11	4567039	2.71e-09	Intergenic	Eif4e3	FOXP1
snp6941667	11	4567053	5.29e-12	Intergenic	Eif4e3	FOXP1
snp6941668	11	4567146	8.98e-15	Intergenic	Eif4e3	FOXP1
snp6941670	11	4567430	3.2e-10	Intergenic	Eif4e3	FOXP1
snp6941672	11	4567491	2.54e-10	Intergenic	Eif4e3	FOXP1
snp6941681	11	4567952	5.97e-15	Intergenic	Eif4e3	FOXP1
snp6941687	11	4568237	2.89e-11	Intergenic	Eif4e3	FOXP1
snp6941703	11	4569844	5.87e-11	Intergenic	Eif4e3	FOXP1
snp6941704	11	4569849	1.23e-10	Intergenic	Eif4e3	FOXP1
snp6941705	11	4570602	1.89e-11	Intergenic	Eif4e3	FOXP1
snp6941742	11	4574847	9.09e-11	Intergenic	Eif4e3	FOXP1
snp6941911	11	4589301	8.34e-15	Intergenic	Eif4e3	FOXP1
snp6941912	11	4589311	1.16e-15	Intergenic	Eif4e3	FOXP1
snp6941996	11	4595231	3.06e-10	Intergenic	Eif4e3	FOXP1
snp6942005	11	4595509	1.36e-09	Intergenic	Eif4e3	FOXP1
snp6942037	11	4596670	1.14e-09	Intergenic	Eif4e3	FOXP1
snp6942040	11	4596713	4.22e-10	Intergenic	Eif4e3	FOXP1
snp6942042	11	4596789	1.67e-10	Intergenic	Eif4e3	FOXP1
snp6942125	11	4599062	2.61e-09	Intergenic	Eif4e3	FOXP1
snp6942132	11	4599122	1.37e-09	Intergenic	Eif4e3	FOXP1
snp6942133	11	4599124	1.37e-09	Intergenic	Eif4e3	FOXP1
snp6942141	11	4599306	3.16e-09	Intergenic	Eif4e3	FOXP1
snp6942151	11	4599447	6.48e-10	Intergenic	Eif4e3	FOXP1
snp6942162	11	4599675	2.19e-09	Intergenic	Eif4e3	FOXP1
snp6942167	11	4599753	1.04e-09	Intergenic	Eif4e3	FOXP1
snp6942170	11	4599769	2.43e-09	Intergenic	Eif4e3	FOXP1
snp6942177	11	4600124	8.11e-10	Intergenic	Eif4e3	FOXP1
snp6942200	11	4600673	5.28e-11	Intergenic	Eif4e3	FOXP1
snp6942231	11	4602145	1.14e-11	Intergenic	Eif4e3	FOXP1
snp6942299	11	4607835	3.78e-10	intron	FOXP1
snp6942306	11	4608502	6.5e-10	intron	FOXP1
snp6942310	11	4608974	2.39e-10	intron	FOXP1
snp6942313	11	4609089	3.37e-09	intron	FOXP1
snp6942316	11	4609544	9.49e-10	intron	FOXP1
snp6942341	11	4611065	2.24e-09	intron	FOXP1
snp6942351	11	4611652	1.43e-09	intron	FOXP1
snp6942356	11	4611715	2.35e-10	intron	FOXP1
snp6942386	11	4612281	1.99e-09	intron	FOXP1
snp6942387	11	4612811	2.21e-10	intron	FOXP1
snp6942389	11	4612850	3.19e-10	intron	FOXP1
snp6942401	11	4613845	4.88e-10	intron	FOXP1
snp6942404	11	4614561	2.66e-09	intron	FOXP1
snp6942421	11	4616681	2.07e-09	intron	FOXP1
snp6942426	11	4616735	6.91e-11	intron	FOXP1
snp6942428	11	4616737	8.68e-11	intron	FOXP1
snp6942435	11	4616807	9.88e-10	intron	FOXP1
snp6942470	11	4618254	7.43e-10	intron	FOXP1
snp6942472	11	4618277	1.07e-11	intron	FOXP1
snp6942493	11	4619881	4.21e-11	intron	FOXP1
snp6942495	11	4620010	1.53e-12	intron	FOXP1
snp6942496	11	4620020	2.59e-10	intron	FOXP1
snp6942501	11	4620473	2.85e-10	intron	FOXP1
snp6942505	11	4620586	4.84e-12	intron	FOXP1
snp6942507	11	4620600	4.32e-12	intron	FOXP1
snp6942554	11	4624044	1.68e-09	intron	FOXP1
snp6942561	11	4624821	3.71e-09	intron	FOXP1
snp6942654	11	4629615	2.34e-10	intron	FOXP1
snp6942677	11	4631418	2.15e-10	intron	FOXP1
snp6942680	11	4631477	8.92e-11	intron	FOXP1
snp6943239	11	4656633	1.89e-09	intron
snp6943275	11	4657483	2.33e-09	intron
snp6943276	11	4657484	1.39e-09	intron
snp6943344	11	4660443	1.51e-09	intron
snp6943742	11	4677179	1.36e-10	intron
snp6943745	11	4677241	6.41e-12	intron
snp6943756	11	4677495	3.31e-11	intron
snp6943760	11	4677856	2.53e-12	intron
snp6943790	11	4678902	9.32e-12	intron
snp6943843	11	4680788	8.11e-12	intron
snp6944022	11	4689246	7.27e-10	intron
snp6944024	11	4689313	6.21e-11	intron
snp6944077	11	4694244	1.22e-11	intron
snp6944090	11	4694356	1.5e-10	intron
snp6945138	11	4766523	2.22e-09	intron
snp6945182	11	4770288	2.2e-18	intron
snp6945200	11	4770643	5.09e-20	intron
snp6945203	11	4770682	4.53e-14	intron
snp6945204	11	4770700	8.39e-19	intron
snp6945205	11	4770703	6.16e-17	intron
snp6945206	11	4770708	1.02e-16	intron
snp6945212	11	4770794	1.71e-16	intron
snp6945215	11	4771233	6.77e-18	intron
snp6945218	11	4772370	3.92e-09	intron
snp6945226	11	4773261	4.74e-13	intron
snp6945230	11	4773954	5.91e-15	intron
snp6945233	11	4774134	4.03e-16	intron
snp6945234	11	4774135	4.03e-16	intron
snp6945235	11	4774136	1.05e-16	intron
snp6945249	11	4774940	2.65e-14	intron
snp6945255	11	4775276	1.39e-16	intron
snp6945257	11	4775336	7.87e-10	intron
snp6945258	11	4775346	1.52e-09	intron
snp6945266	11	4775501	2.61e-09	intron
snp6945277	11	4776059	8.62e-16	intron
snp6945346	11	4783364	3.3e-09	intron
snp6945348	11	4783446	2.55e-09	intron
snp6945351	11	4784173	6.87e-10	intron
snp6945352	11	4784490	1.15e-09	intron
snp6945355	11	4785330	2.02e-09	intron
snp6945358	11	4785782	5.99e-10	intron
snp6945359	11	4785891	3.2e-09	intron
snp6945369	11	4786836	2.83e-09	intron
snp6945370	11	4786876	9.18e-10	intron
snp6945371	11	4786881	7.92e-10	intron
snp6945376	11	4787070	2.24e-10	intron
snp6945378	11	4787094	4.41e-11	intron
snp6945388	11	4787523	4.27e-10	intron
snp6945471	11	4798658	8.5e-11	Intergenic
snp6945473	11	4798793	1.19e-10	Intergenic
snp6945474	11	4798969	1.62e-10	Intergenic
snp6945476	11	4799300	1.01e-11	Intergenic
snp6945479	11	4799462	1.5e-09	Intergenic
snp6945480	11	4799514	4.65e-12	Intergenic
snp6945482	11	4799559	1.64e-11	Intergenic
snp6945483	11	4799562	1.71e-10	Intergenic
snp6945485	11	4799566	5.69e-11	Intergenic
snp6945486	11	4799595	5.22e-13	Intergenic
snp6945487	11	4799711	7.04e-11	Intergenic
snp6945488	11	4799764	4.32e-12	Intergenic
snp6945489	11	4800152	1.56e-12	Intergenic
snp6945490	11	4800214	2.09e-13	Intergenic
snp6945491	11	4800529	1.16e-12	Intergenic
snp6945492	11	4800625	3.38e-12	Intergenic
snp6945493	11	4800680	1.01e-13	Intergenic
snp6945495	11	4800822	1.82e-09	Intergenic
snp6945498	11	4801057	9.45e-12	Intergenic
snp6945503	11	4802391	4.9e-10	Intergenic
snp6945504	11	4802430	8.85e-10	Intergenic
snp6945505	11	4802683	6.83e-13	Intergenic
snp6945506	11	4802690	1.69e-12	Intergenic
snp6945507	11	4802881	4.72e-11	Intergenic
snp6945508	11	4802990	6.05e-12	Intergenic
snp6945509	11	4803293	1.82e-11	Intergenic
snp6945513	11	4804112	1.07e-10	Intergenic
snp6945514	11	4804301	2.35e-12	Intergenic
snp6945515	11	4804739	8.2e-13	Intergenic
snp6945516	11	4804760	1.25e-12	Intergenic
snp6945517	11	4804766	1.16e-11	Intergenic
snp6945518	11	4804850	3.78e-10	Intergenic
snp6945520	11	4805374	1.07e-15	Intergenic
snp6945521	11	4805597	5.37e-13	Intergenic
snp6945524	11	4806219	1.81e-10	Intergenic
snp6945526	11	4806459	5.07e-12	Intergenic
snp6945527	11	4806460	5.07e-12	Intergenic
snp6945528	11	4806800	5.91e-12	Intergenic
snp6945529	11	4806847	2.79e-11	Intergenic
snp6945530	11	4807043	5.45e-13	Intergenic
snp6945531	11	4807046	4.03e-13	Intergenic
snp6945532	11	4807223	5.37e-13	Intergenic
snp6945533	11	4807274	1.2e-12	Intergenic
snp6945534	11	4808098	2.82e-12	Intergenic
snp6945535	11	4808230	7.15e-12	Intergenic
snp6945536	11	4808305	7.01e-12	Intergenic
snp6945537	11	4808396	6.82e-10	Intergenic
snp6945538	11	4808446	2.38e-11	Intergenic
snp6945539	11	4808460	3.47e-11	Intergenic
snp6945541	11	4808550	2.71e-10	Intergenic
snp6945542	11	4808587	7.44e-10	Intergenic
snp6945543	11	4808617	9.99e-11	Intergenic
snp6945544	11	4808624	7.25e-11	Intergenic
snp6945545	11	4808715	3.82e-12	Intergenic
snp6945546	11	4808940	1.48e-10	Intergenic
snp6945548	11	4809286	5.81e-11	Intergenic
snp6945549	11	4809302	1.04e-12	Intergenic
snp6945552	11	4809518	2.62e-12	Intergenic
snp6945553	11	4809574	6.78e-13	Intergenic
snp6945555	11	4809664	4.56e-14	Intergenic
snp6945556	11	4809843	2.02e-11	Intergenic
snp6945564	11	4810764	2.69e-11	Intergenic
snp6945565	11	4810815	1.31e-10	Intergenic
snp6945566	11	4811472	4.96e-13	Intergenic
snp6945567	11	4811524	1.25e-09	Intergenic
snp6945568	11	4811582	1.03e-10	Intergenic
snp6945569	11	4811608	2.78e-09	Intergenic
snp6945584	11	4812908	1.7e-10	Intergenic
snp6945585	11	4813413	1.56e-11	Intergenic
snp6945588	11	4813624	7.38e-16	Intergenic
snp6945591	11	4813803	2.4e-12	Intergenic
snp6945602	11	4814133	4.75e-12	Intergenic
snp6945603	11	4814154	4.7e-12	Intergenic
snp6945604	11	4814181	3.53e-12	Intergenic
snp6945605	11	4814394	1.26e-13	Intergenic
snp6945606	11	4814409	3.89e-14	Intergenic
snp6945607	11	4814553	6.63e-13	Intergenic
snp6945610	11	4814604	1.37e-11	Intergenic
snp6945613	11	4814675	1.56e-15	Intergenic
snp6945615	11	4814682	1.3e-15	Intergenic
snp6945622	11	4815540	5.44e-13	Intergenic
snp6945625	11	4815741	2.63e-13	Intergenic
snp6945633	11	4817456	5.98e-11	Intergenic
snp6945651	11	4818118	4.99e-12	Intergenic
snp6945653	11	4818199	4.74e-11	Intergenic
snp6945655	11	4818239	1.55e-13	Intergenic
snp6945658	11	4819018	5.26e-13	Intergenic
snp6945661	11	4819128	1.65e-12	Intergenic
snp6945662	11	4819228	3.62e-12	Intergenic
snp6945663	11	4819242	5.4e-10	Intergenic
snp6945664	11	4819246	2.66e-10	Intergenic
snp6945667	11	4819610	2.62e-11	Intergenic
snp6945668	11	4819630	5.06e-14	Intergenic
snp6945669	11	4819639	1.23e-13	Intergenic
snp6945670	11	4819640	8.35e-13	Intergenic
snp6945682	11	4820724	1.02e-11	Intergenic
snp6945683	11	4820911	9.74e-12	Intergenic
snp6945692	11	4821244	2.32e-15	Intergenic
snp6945696	11	4821602	3.46e-13	Intergenic
snp6945700	11	4821887	1.76e-13	Intergenic
snp6945704	11	4823000	9.91e-12	Intergenic
snp6945706	11	4823161	1.09e-10	Intergenic
snp6945709	11	4823319	3.07e-13	Intergenic
snp6945726	11	4823766	1.97e-11	Intergenic
snp6945730	11	4823882	2.55e-09	Intergenic
snp6945749	11	4824401	5.97e-13	Intergenic
snp6945750	11	4824417	1.5e-12	Intergenic
snp6945751	11	4824451	4.16e-12	Intergenic
snp6945752	11	4824503	1.98e-13	Intergenic
snp6945753	11	4824657	3.32e-11	Intergenic
snp6945757	11	4824893	1.79e-11	Intergenic
snp6945770	11	4825292	2.73e-13	Intergenic
snp6945771	11	4825395	9.15e-13	Intergenic
snp6945772	11	4825402	3.68e-14	Intergenic
snp6945795	11	4827464	7.69e-12	Intergenic
snp6945796	11	4827567	1.73e-11	Intergenic
snp6945800	11	4828067	1.06e-12	Intergenic
snp6945802	11	4828162	2.74e-12	Intergenic
snp6945806	11	4828780	2.38e-09	Intergenic
snp6945808	11	4829079	5.85e-12	Intergenic
snp6945809	11	4829155	4.59e-11	Intergenic
snp6945810	11	4829163	1.27e-12	Intergenic
snp6945812	11	4829247	1.56e-13	Intergenic
snp6945813	11	4829273	9.56e-14	Intergenic
snp6945815	11	4829404	4.2e-12	Intergenic
snp6945817	11	4829567	1.02e-12	Intergenic
snp6945820	11	4829981	4.18e-10	Intergenic
snp6945833	11	4831127	8.86e-11	Intergenic
snp6945834	11	4831170	4.1e-10	Intergenic
snp6947246	11	4999852	1.08e-09	Intergenic
snp6947247	11	4999905	4.13e-13	Intergenic
snp6947254	11	5000493	1.54e-11	Intergenic
snp6947257	11	5000556	1.49e-15	Intergenic
snp6947258	11	5000700	2.53e-11	Intergenic
snp6947260	11	5001375	1.04e-14	Intergenic
snp6947261	11	5001376	1.45e-14	Intergenic
snp6947264	11	5001487	5.97e-14	Intergenic
snp6947265	11	5001497	6.2e-21	Intergenic
snp6947344	11	5001760	1.62e-14	Intergenic
snp6947346	11	5001804	3.16e-12	Intergenic
snp6947350	11	5002080	2.55e-13	Intergenic
snp6947352	11	5002105	1e-13	Intergenic
snp6947353	11	5002107	7.35e-13	Intergenic
snp6947355	11	5002174	8.15e-11	Intergenic
snp6947356	11	5002184	3.65e-11	Intergenic
snp6947361	11	5003190	7.32e-14	Intergenic
snp6947367	11	5003737	3.82e-14	Intergenic
snp6947369	11	5004112	2.68e-13	Intergenic
snp6947374	11	5004305	1.07e-15	Intergenic
snp6947375	11	5004319	4.3e-15	Intergenic
snp6947380	11	5005349	1.71e-10	Intergenic
snp6947381	11	5005671	1.17e-15	Intergenic
snp6947384	11	5006123	1.97e-18	Intergenic
snp6947391	11	5006530	2.46e-15	Intergenic
snp6947396	11	5006608	1.03e-19	Intergenic
snp6947404	11	5006801	2.5e-19	Intergenic
snp6947407	11	5006999	5e-11	Intergenic
snp6947409	11	5007019	4.45e-12	Intergenic
snp6947416	11	5007509	6.76e-15	Intergenic
snp6947430	11	5007828	9.74e-16	Intergenic
snp6947434	11	5007922	7.71e-15	Intergenic
snp6947439	11	5008119	8.41e-14	Intergenic
snp6947448	11	5009002	2.7e-14	Intergenic
snp6947450	11	5009219	1.8e-19	Intergenic
snp6947481	11	5010094	1.46e-09	Intergenic
snp6947482	11	5010281	1.09e-12	Intergenic
snp6947485	11	5010419	1.57e-12	Intergenic
snp6947489	11	5010542	8.78e-14	Intergenic
snp6947490	11	5010567	3.83e-15	Intergenic
snp6947492	11	5010575	1.15e-14	Intergenic
snp6947493	11	5010591	1.53e-13	Intergenic
snp6947494	11	5010601	3.84e-13	Intergenic
snp6947496	11	5010632	1.59e-12	Intergenic
snp6947497	11	5010638	4.93e-12	Intergenic
snp6947498	11	5010640	1.86e-11	Intergenic
snp6947499	11	5010641	6.68e-11	Intergenic
snp6947500	11	5010693	2.96e-13	Intergenic
snp6947501	11	5010718	6.85e-14	Intergenic
snp6947502	11	5010751	9.4e-13	Intergenic
snp6947503	11	5010793	7.22e-13	Intergenic
snp6947504	11	5010794	2.94e-13	Intergenic
snp6947505	11	5010799	2.6e-13	Intergenic
snp6947506	11	5010807	1.19e-12	Intergenic
snp6947507	11	5010813	2.17e-13	Intergenic
snp6947508	11	5010817	2.17e-13	Intergenic
snp6947509	11	5010820	3.14e-13	Intergenic
snp6947510	11	5010847	1.01e-13	Intergenic
snp6947511	11	5010870	1.02e-12	Intergenic
snp6947512	11	5010871	4.35e-13	Intergenic
snp6947513	11	5010889	8.8e-11	Intergenic
snp6947514	11	5010915	1.82e-11	Intergenic
snp6947515	11	5010921	1.96e-12	Intergenic
snp6947516	11	5010922	6.36e-12	Intergenic
snp6947517	11	5010966	1.39e-13	Intergenic
snp6947518	11	5010985	6.12e-14	Intergenic
snp6947519	11	5011010	1.33e-15	Intergenic
snp6947520	11	5011019	3.13e-15	Intergenic
snp6947521	11	5011036	1.96e-15	Intergenic
snp6947522	11	5011048	6.11e-15	Intergenic
snp6947531	11	5011507	1.03e-10	Intergenic
snp6947532	11	5011523	1.37e-11	Intergenic
snp6947541	11	5012454	6.2e-14	Intergenic
snp6947544	11	5013214	2.47e-16	Intergenic
snp6947553	11	5014104	1.41e-12	Intergenic
snp6947578	11	5014782	3.55e-16	Intergenic
snp6947598	11	5015900	6.48e-14	Intergenic
snp6947602	11	5015922	5.64e-19	Intergenic
snp6947604	11	5016079	5.18e-13	Intergenic
snp6947618	11	5017977	5.55e-13	Intergenic
snp6947619	11	5018082	2.53e-12	Intergenic
snp6947620	11	5018083	4.27e-13	Intergenic
snp6947622	11	5018406	3.84e-13	Intergenic
snp6947630	11	5018906	1.19e-12	Intergenic
snp6947633	11	5019365	2.06e-11	Intergenic
snp6947634	11	5019416	4.39e-12	Intergenic
snp6947638	11	5019630	2.77e-11	Intergenic
snp6947640	11	5019688	2.03e-10	Intergenic
snp6947645	11	5020388	1.2e-12	Intron
snp6947646	11	5020530	2.24e-14	Intron
snp6947647	11	5020541	1.26e-13	Intron
snp6947648	11	5020549	2.53e-13	Intron
snp6947649	11	5020554	3.82e-14	Intron
snp6947650	11	5020557	4.16e-14	Intron
snp6947651	11	5020558	2.71e-14	Intron
snp6947652	11	5020633	3.43e-13	Intron
snp6947654	11	5020687	2.16e-14	Intron
snp6947655	11	5020921	3.18e-19	Intron
snp6947657	11	5021059	1.3e-14	Intron
snp6947658	11	5021139	4.82e-18	Intron
snp6947659	11	5021141	3.72e-18	Intron
snp6947660	11	5021167	2.32e-13	Intron
snp6947661	11	5021181	1.7e-14	Intron
snp6947662	11	5021232	2.4e-16	Intron
snp6947664	11	5021327	2.02e-14	Intron
snp6947669	11	5021656	5.08e-15	Intron
snp6948614	11	5084994	1.87e-10	Intergenic		fabG
snp6948654	11	5086678	1.02e-10	Intergenic		fabG
snp6948657	11	5086741	3.44e-12	Intergenic		fabG
snp6948658	11	5086802	7.31e-15	Intergenic		fabG
snp6948659	11	5086929	3.28e-13	Intergenic		fabG
snp6948660	11	5086992	2.06e-12	Intergenic		fabG
snp6948673	11	5088099	2.22e-12	Intergenic		fabG
snp6948717	11	5090735	8.97e-12	Intergenic		fabG
snp6948730	11	5091470	3.84e-17	Intergenic		fabG
snp6948731	11	5091476	6.3e-15	Intergenic		fabG
snp6948736	11	5091568	3.01e-10	Intergenic		fabG
snp6948742	11	5091653	8.93e-10	Intergenic		fabG
snp6949276	11	5128728	1.34e-12	Intron	fabG
snp6949290	11	5129164	4.16e-10	Intron	fabG
snp6949308	11	5129866	1.36e-09	Intron	fabG
snp6949357	11	5131940	1.46e-09	Intron	fabG
snp6949448	11	5137951	1.76e-09	Intron	fabG
snp6949460	11	5138732	9.61e-11	Intron	fabG
snp6949464	11	5138850	8.26e-12	Intron	fabG
snp6949473	11	5138952	1.75e-09	Intron	fabG
snp6949474	11	5138955	4.25e-10	Intron	fabG
snp6949483	11	5139539	3.71e-09	Intron	fabG
snp6949492	11	5139984	1.77e-10	Intron	fabG
snp6949495	11	5140101	4.79e-13	Intron	fabG
snp6949497	11	5140107	1.41e-14	Intron	fabG
snp6949499	11	5140212	9.82e-12	Intron	fabG
snp6949505	11	5140337	5.35e-10	Intron	fabG
snp6949506	11	5140338	4.3e-10	Intron	fabG
snp6949507	11	5140379	1.02e-09	Intron	fabG
snp6949520	11	5140838	1.58e-11	Intergenic	fabG	acbC
snp6949523	11	5141178	7.9e-12	Intergenic	fabG	acbC
snp6949525	11	5141227	1.26e-11	Intergenic	fabG	acbC
snp6949527	11	5141418	1.96e-11	Intergenic	fabG	acbC
snp6949529	11	5141591	3.74e-09	Intergenic	fabG	acbC
snp6949530	11	5141592	2.06e-10	Intergenic	fabG	acbC
snp6949536	11	5142291	2.17e-10	Intergenic	fabG	acbC
snp6949538	11	5142363	4.14e-12	Intergenic	fabG	acbC
snp6949540	11	5142704	3.88e-10	Intron	acbC
snp6949541	11	5142707	3.88e-10	Intron	acbC
snp6949542	11	5142766	3.7e-09	Intron	acbC
snp6949543	11	5142785	3.49e-10	Intron	acbC
snp6949553	11	5142934	3.97e-13	Intron	acbC
snp6949554	11	5142954	2.87e-13	Intron	acbC
snp6949555	11	5143086	1.69e-09	Intron	acbC
snp6949560	11	5143532	1.04e-10	Intron	acbC
snp6949561	11	5143544	1.37e-10	Intron	acbC
snp6949568	11	5144477	4.32e-10	Intron	acbC
snp6949569	11	5144505	3.13e-12	Intron	acbC
snp6949570	11	5144518	5.57e-10	Intron	acbC
snp6949571	11	5144520	9.34e-10	Intron	acbC
snp6949573	11	5144548	2.88e-10	Intron	acbC
snp6949580	11	5145023	1.59e-10	Intron	acbC
snp6949581	11	5145026	3.39e-10	Intron	acbC
snp6949582	11	5145089	1.99e-09	Intron	acbC
snp6949583	11	5145131	3.77e-09	Intron	acbC
snp6949585	11	5145304	2.38e-09	Intron	acbC
snp6949587	11	5145497	1.33e-12	Intron	acbC
snp6949588	11	5145512	1.54e-12	Intron	acbC
snp6949589	11	5145542	3.3e-12	Intron	acbC
snp6949590	11	5145593	4.92e-11	Intron	acbC
snp6949591	11	5145594	3.2e-11	Intron	acbC
snp6949592	11	5145603	6.59e-12	Intron	acbC
snp6949594	11	5145639	3.84e-12	Intron	acbC
snp6949596	11	5146262	2.99e-11	Intron	acbC
snp6949599	11	5146651	2.36e-13	Intron	acbC
snp6949600	11	5147044	1.92e-16	Intron	acbC
snp6949601	11	5147079	2.98e-10	Intron	acbC
snp6949603	11	5147273	2.06e-11	Intron	acbC
snp6949604	11	5147288	7.36e-12	Intron	acbC
snp6949605	11	5147318	6.16e-12	Intron	acbC
snp6949609	11	5147678	1.81e-14	Intron	acbC
snp6949610	11	5147679	1.48e-09	Intron	acbC
snp6949613	11	5147737	7.11e-10	Intron	acbC
snp6949620	11	5147903	5.13e-12	Intron	acbC
snp6949621	11	5147911	2.63e-15	Intron	acbC
snp6949627	11	5148049	3.92e-11	Intron	acbC
snp6949628	11	5148050	4.89e-12	Intron	acbC
snp6949633	11	5148106	7.19e-12	Intron	acbC
snp6949641	11	5148386	1.55e-14	Intron	acbC
snp6949642	11	5148416	3.91e-11	Intron	acbC
snp6949643	11	5148419	3.91e-11	Intron	acbC
snp6949644	11	5148430	1.8e-10	Intron	acbC
snp6949645	11	5148475	9.98e-15	Intron	acbC
snp6949647	11	5148489	1.02e-12	Intron	acbC
snp6949648	11	5148572	5.05e-12	Intron	acbC
snp6949649	11	5148578	6.92e-12	Intron	acbC
snp6949655	11	5148742	2.09e-15	Intergenic	acbC	MITF
snp6949658	11	5148945	6.51e-12	Intergenic	acbC	MITF
snp6949661	11	5149286	3.1e-14	Intergenic	acbC	MITF
snp6949662	11	5149295	2.28e-10	Intergenic	acbC	MITF
snp6949681	11	5149826	4.77e-13	Intergenic	acbC	MITF
snp6949688	11	5151295	2.26e-09	Intergenic	acbC	MITF
snp6949692	11	5151500	3.18e-10	Intergenic	acbC	MITF
snp6949704	11	5151725	1.24e-09	Intergenic	acbC	MITF
snp6949706	11	5151788	9.12e-15	Intergenic	acbC	MITF
snp6949707	11	5151872	9.04e-13	Intergenic	acbC	MITF
snp6949710	11	5152091	3.71e-12	Intergenic	acbC	MITF
snp6949712	11	5152191	3.89e-14	Intergenic	acbC	MITF
snp6949715	11	5152364	1.24e-09	Intergenic	acbC	MITF
snp6949720	11	5152495	4.63e-13	Intergenic	acbC	MITF
snp6949721	11	5152496	3.2e-17	Intergenic	acbC	MITF
snp6949722	11	5152527	3.08e-17	Intergenic	acbC	MITF
snp6949725	11	5152567	6.43e-17	Intergenic	acbC	MITF
snp6949735	11	5153025	5.72e-16	Intergenic	acbC	MITF
snp6949736	11	5153028	1.21e-16	Intergenic	acbC	MITF
snp6949738	11	5153075	5.05e-19	Intergenic	acbC	MITF
snp6949739	11	5153114	1.51e-18	Intergenic	acbC	MITF
snp6949740	11	5153139	5.58e-19	Intergenic	acbC	MITF
snp6949742	11	5153164	1.37e-15	Intergenic	acbC	MITF
snp6949746	11	5153893	2.73e-17	Intergenic	acbC	MITF
snp6949751	11	5153978	4.06e-13	Intergenic	acbC	MITF
snp6949752	11	5153986	3.59e-15	Intergenic	acbC	MITF
snp6949753	11	5153995	7.74e-16	Intergenic	acbC	MITF
snp6949754	11	5154225	1.34e-09	Intergenic	acbC	MITF
snp6949755	11	5154258	5.4e-10	Intergenic	acbC	MITF
snp6949756	11	5154273	8.8e-10	Intergenic	acbC	MITF
snp6949758	11	5154497	1.64e-09	Intergenic	acbC	MITF
snp6949759	11	5154511	1.09e-09	Intergenic	acbC	MITF
snp6949762	11	5154846	4.24e-15	Intergenic	acbC	MITF
snp6949764	11	5154995	1.13e-14	Intergenic	acbC	MITF
snp6949767	11	5155224	5.05e-13	Intergenic	acbC	MITF
snp6949768	11	5155587	2e-14	Intergenic	acbC	MITF
snp6949774	11	5157817	1.5e-16	Intron	MITF
snp6949775	11	5157950	2.81e-16	Intron	MITF
snp6949778	11	5160008	2.74e-18	Intron	MITF
snp6949785	11	5160711	1.28e-13	Intron	MITF
snp6949786	11	5160748	3.56e-15	Intron	MITF
snp6949805	11	5161806	5.72e-15	Intron	MITF
snp6949806	11	5161813	1.96e-13	Intron	MITF
snp6949808	11	5162050	1.3e-09	Intron	MITF
snp6949809	11	5162090	1.18e-09	Intron	MITF
snp6949811	11	5162208	1.27e-10	Intron	MITF
snp6949812	11	5162320	8.21e-11	Intron	MITF
snp6949813	11	5162322	1.41e-10	Intron	MITF
snp6949820	11	5162905	1.09e-13	Intron	MITF
snp6949822	11	5163272	8.02e-15	Intron	MITF
snp6949823	11	5163604	1.78e-14	Intron	MITF
snp6949825	11	5164228	1.44e-13	Intron	MITF
snp6949826	11	5164327	7.83e-12	Intron	MITF
snp6949830	11	5165116	3.46e-10	Intron	MITF
snp6949834	11	5165280	1.89e-10	Intron	MITF
snp6949835	11	5165289	9.98e-11	Intron	MITF
snp6949836	11	5165401	7.49e-10	Intron	MITF
snp6949837	11	5165477	2.74e-09	Intron	MITF
snp6949838	11	5165544	1.45e-09	Intron	MITF
snp6949839	11	5165553	1.7e-10	Intron	MITF
snp6949840	11	5165568	2.91e-10	Intron	MITF
snp6949841	11	5165570	6.11e-10	Intron	MITF
snp6949844	11	5165790	4.06e-14	Intron	MITF
snp6949845	11	5165800	1.39e-09	Intron	MITF
snp6949846	11	5165803	1.02e-09	Intron	MITF
snp6949850	11	5166624	3.16e-10	Intron	MITF
snp6949851	11	5166839	4.54e-10	Intron	MITF
snp6949852	11	5167060	1.5e-10	Intron	MITF
snp6949854	11	5167337	6.85e-10	Intron	MITF
snp6949855	11	5167356	4.02e-20	Intron	MITF
snp6949860	11	5167571	2.91e-10	Intron	MITF
snp6949861	11	5167578	1.37e-10	Intron	MITF
snp6949862	11	5167580	1.27e-10	Intron	MITF
snp6949863	11	5167628	3.97e-11	Intron	MITF
snp6949864	11	5167631	9.4e-11	Intron	MITF
snp6949865	11	5167659	3.88e-11	Intron	MITF
snp6949866	11	5167676	7.44e-11	Intron	MITF
snp6949867	11	5167727	1.29e-09	Intron	MITF
snp6949868	11	5167776	8.35e-11	Intron	MITF
snp6949869	11	5167802	4.88e-10	Intron	MITF
snp6949872	11	5168011	1e-10	Intron	MITF
snp6949873	11	5168013	2.83e-10	Intron	MITF
snp6949874	11	5168543	1.04e-20	Intron	MITF
snp6949876	11	5168931	5.14e-23	Intron	MITF
snp6949877	11	5168956	3.45e-23	Intron	MITF
snp6949878	11	5169139	1.29e-22	Intron	MITF
snp6949879	11	5169241	4.19e-21	Intron	MITF
snp6949880	11	5169305	3.36e-20	Intron	MITF
snp6949881	11	5169309	2.61e-20	Intron	MITF
snp6949882	11	5169467	8.1e-21	Intron	MITF
snp6949883	11	5169469	3.77e-20	Intron	MITF
snp6949884	11	5169643	4.06e-21	Intron	MITF
snp6949887	11	5169912	6.5e-21	Intron	MITF
snp6949888	11	5170232	5.09e-19	Intron	MITF
snp6949890	11	5171150	9.62e-20	Intron	MITF
snp6949891	11	5171324	9.81e-10	Intron	MITF
snp6949893	11	5171757	1.51e-09	Intron	MITF
snp6949896	11	5172090	1.21e-20	Intron	MITF
snp6949899	11	5172495	3.59e-09	Intron	MITF
snp6949900	11	5172788	9.99e-24	Intron	MITF
snp6949902	11	5173322	1.14e-09	Intron	MITF
snp6949903	11	5173407	2.56e-09	Intron	MITF
snp6949904	11	5173446	4.85e-20	Intron	MITF
snp6949906	11	5173529	5.58e-20	Intron	MITF
snp6949909	11	5173833	2.23e-21	Intron	MITF
snp6949910	11	5173849	7.29e-10	Intron	MITF
snp6949911	11	5173857	8.85e-11	Intron	MITF
snp6949914	11	5174317	2.5e-11	Intron	MITF
snp6949915	11	5174388	8.36e-10	Intron	MITF
snp6949916	11	5174391	4.54e-10	Intron	MITF
snp6949917	11	5174483	2.38e-22	Intron	MITF
snp6949918	11	5174548	3.33e-10	Intron	MITF
snp6949927	11	5175553	1.24e-20	Intron	MITF
snp6949929	11	5175852	7.83e-10	Intron	MITF
snp6949931	11	5175931	2.81e-20	Intron	MITF
snp6949932	11	5176051	3.29e-21	Intron	MITF
snp6949933	11	5176185	1e-09	Intron	MITF
snp6949934	11	5176230	4.58e-23	Intron	MITF
snp6949935	11	5176393	2.02e-24	Intron	MITF
snp6949937	11	5176818	4.47e-23	Intron	MITF
snp6949938	11	5176821	3e-22	Intron	MITF
snp6949939	11	5176963	1.15e-19	Intron	MITF
snp6949940	11	5176985	6.72e-20	Intron	MITF
snp6949942	11	5177267	2.36e-19	Intron	MITF
snp6949943	11	5177339	4.19e-20	Intron	MITF
snp6949944	11	5177356	5.48e-20	Intron	MITF
snp6949945	11	5177460	3.02e-21	Intron	MITF
snp6949946	11	5177588	2.14e-21	Intron	MITF
snp6949947	11	5177608	1.05e-20	Intron	MITF
snp6949948	11	5177898	1.84e-24	Intron	MITF
snp6949950	11	5178014	1.66e-21	Intron	MITF
snp6949951	11	5178088	3.13e-20	Intron	MITF
snp6949953	11	5178199	5.59e-22	Intron	MITF
snp6949954	11	5178241	7.47e-22	Intron	MITF
snp6949957	11	5178322	7.72e-10	Intron	MITF
snp6949958	11	5178440	2.46e-09	Intron	MITF
snp6949959	11	5178442	8.12e-11	Intron	MITF
snp6949960	11	5178458	2.77e-09	Intron	MITF
snp6949961	11	5178650	5.39e-23	Intron	MITF
snp6949962	11	5178655	5.06e-22	Intron	MITF
snp6949968	11	5180215	1.08e-21	Intron	MITF
snp6949969	11	5180535	1.59e-22	Intron	MITF
snp6949970	11	5181033	1.67e-10	Intron	MITF
snp6949972	11	5181399	2.55e-10	Intron	MITF
snp6949973	11	5181765	8.38e-21	Intron	MITF
snp6949975	11	5182128	1.67e-09	Intron	MITF
snp6949976	11	5182205	1.97e-21	Intron	MITF
snp6949977	11	5182310	1.17e-21	Intron	MITF
snp6949978	11	5182444	2.09e-21	Intron	MITF
snp6949979	11	5182594	1.09e-18	Intron	MITF
snp6949981	11	5182872	2.87e-16	Intron	MITF
snp6949982	11	5182979	2.09e-17	Intron	MITF
snp6949983	11	5183041	6.45e-20	Intron	MITF
snp6949984	11	5183180	3.82e-19	Intron	MITF
snp6949985	11	5183485	2.26e-20	Intron	MITF
snp6949986	11	5183780	2.01e-22	Intron	MITF
snp6949987	11	5184377	4.7e-17	Intron	MITF
snp6949988	11	5184507	2.65e-10	Intron	MITF
snp6949989	11	5184543	7.53e-20	Intron	MITF
snp6949990	11	5184566	8.86e-18	Intron	MITF
snp6949993	11	5184595	9.26e-17	Intron	MITF
snp6949994	11	5184601	1.93e-18	Intron	MITF
snp6949995	11	5184624	2.11e-18	Intron	MITF
snp6949996	11	5184729	3.89e-10	Intron	MITF
snp6949997	11	5184751	2.04e-09	Intron	MITF
snp6949999	11	5185433	6.52e-25	Intron	MITF
snp6950000	11	5185469	6.28e-19	Intron	MITF
snp6950001	11	5185686	3.01e-09	Intron	MITF
snp6950002	11	5185698	1e-09	Intron	MITF
snp6950003	11	5185699	2.24e-09	Intron	MITF
snp6950004	11	5185723	3.39e-22	Intron	MITF
snp6950007	11	5185966	6.2e-23	Intron	MITF
snp6950008	11	5186072	1.64e-22	Intron	MITF
snp6950009	11	5186110	3.59e-20	Intron	MITF
snp6950010	11	5186239	3.33e-10	Intron	MITF
snp6950011	11	5186270	2.28e-10	Intron	MITF
snp6950012	11	5186274	3.93e-21	Intron	MITF
snp6950013	11	5186296	7.35e-22	Intron	MITF
snp6950014	11	5186376	2.55e-21	Intron	MITF
snp6950015	11	5186422	1.11e-21	Intron	MITF
snp6950019	11	5186915	7.04e-10	Intron	MITF
snp6950022	11	5188253	3.92e-11	Intron	MITF
snp6950025	11	5188517	2.47e-24	Intron	MITF
snp6950026	11	5188530	9.07e-10	Intron	MITF
snp6950027	11	5188539	7.91e-10	Intron	MITF
snp6950031	11	5188781	6.5e-10	Intron	MITF
snp6950032	11	5188788	5.9e-10	Intron	MITF
snp6950034	11	5188862	4.42e-10	Intron	MITF
snp6950036	11	5188931	1.55e-09	Intron	MITF
snp6950038	11	5189033	2.33e-09	Intron	MITF
snp6950045	11	5189476	4.13e-11	Intron	MITF
snp6950046	11	5189544	4.08e-10	Intron	MITF
snp6950047	11	5189569	2.92e-20	Intron	MITF
snp6950048	11	5189583	1.96e-21	Intron	MITF
snp6950049	11	5189632	2.18e-10	Intron	MITF
snp6950053	11	5189741	1.91e-09	Intron	MITF
snp6950054	11	5189878	5.36e-18	Intron	MITF
snp6950055	11	5189883	5.33e-18	Intron	MITF
snp6950057	11	5189925	2.03e-11	Intron	MITF
snp6950058	11	5189926	2.03e-11	Intron	MITF
snp6950064	11	5190556	1.48e-16	Intron	MITF
snp6950066	11	5190753	3.44e-09	Intron	MITF
snp6950067	11	5190788	1.91e-09	Intron	MITF
snp6950068	11	5190845	1.91e-16	Intron	MITF
snp6950071	11	5190947	1.86e-09	Intron	MITF
snp6950087	11	5192400	1e-11	Intron	MITF
snp6950108	11	5193285	6.79e-12	Intron	MITF
snp6950110	11	5193545	7.76e-15	Intron	MITF
snp6950119	11	5194059	4.2e-15	Intron	MITF
snp6950121	11	5194140	2.77e-12	Intron	MITF
snp6950123	11	5194409	1.21e-16	Intron	MITF
snp6950126	11	5194499	6.67e-10	Intron	MITF
snp6950127	11	5194610	1.3e-16	Intron	MITF
[truncated: 5,464 more rows]
