# Supplementary material for: Genome-Wide Analysis Identifies Candidate Genes Encoding Beak Color of Duck
Source: Genes (Basel). 2022 Jul 18;13(7):1271. doi: 10.3390/genes13071271 (PMC9322730; doi:10.3390/genes13071271)
Supplement: Supplementary file 1 [file genes-13-01271-s001.zip › Supplementary file/Table S3. The spotted beak candidate associate SNP location.xlsx]

## Sheet: Table S3. The yellow candidate 
Table S3. The spotted beak candidate associate SNP location
SNP	CHR	BP	BS	Location	Gene	Gene
snp2193271	14	15289713	4.71e-08	Intergenic	TMLHE	SPRY3
snp2193279	14	15289901	5.45e-08	Intergenic	TMLHE	SPRY3
snp2193286	14	15289976	6.75e-08	Intergenic	TMLHE	SPRY3
snp2193306	14	15290604	1.92e-08	Intergenic	TMLHE	SPRY3
snp2193311	14	15290747	1.63e-08	Intergenic	TMLHE	SPRY3
snp2193339	14	15291663	6.05e-08	Intergenic	TMLHE	SPRY3
snp2193341	14	15291668	5.68e-08	Intergenic	TMLHE	SPRY3
snp2193362	14	15292006	7.34e-08	Intergenic	TMLHE	SPRY3
snp2194833	14	15350851	5.92e-08	Intergenic	SPRY3	POU4F3
snp2194941	14	15353984	5.19e-08	Intergenic	SPRY3	POU4F3
snp2195222	14	15366537	5.83e-08	Intron	EDNRB2
snp6891461	11	1825447	2.96e-08	Intron	ITPR1
snp6892523	11	1886410	3.12e-08	Intron	ITPR1
snp6918385	11	3446247	5.98e-08	Intergenic	CHL1	CNTN3
snp6918436	11	3448551	4.57e-08	Intergenic	CHL1	CNTN3
snp6918437	11	3448560	6.37e-09	Intergenic	CHL1	CNTN3
snp7013401	11	9307462	7.75e-08	Intergenic	alg8	PDHB
